# Supplementary material for: Identification of seven tumor‐educated platelets RNAs for cancer diagnosis
Source: J Clin Lab Anal. 2021 May 6;35(6):e23791. doi: 10.1002/jcla.23791 (PMC8183939; doi:10.1002/jcla.23791)
Supplement: Supplementary file 2 — Table S1 [file JCLA-35-e23791-s008.xlsx]

## Sheet: Table S1
Table S1, related to Figure 1B - DEGs between healthy donor platelets and early/localized pan cancer educated platelets
logFC = logarithmic Fold Change. A logFC > 1 corresponds with upregulated mRNAs
logCPM = logarithmic Counts Per Million
FDR = False Discovery Rate, p value corrected for multiple hypothesis testing (Benjamini and Hochberg correction)
gene symbol	logFC	logCPM	PValue	FDR
CCR7	-5.44824	4.20151	8.84201e-42	9.58562e-38
RPSA	-1.89639	8.23577	2.21165e-39	1.19882e-35
TRBC2	-2.64949	7.28874	3.39265e-36	1.22599e-32
RPL9	-2.12592	9.53653	3.71515e-35	1.0069e-31
IL7R	-3.72854	6.23196	1.70539e-33	3.69762e-30
TRABD2A	-5.72678	2.89331	2.11314e-33	3.81808e-30
CCDC141	-6.93669	3.45637	3.62671e-33	5.61674e-30
RPL13A	-1.67519	10.3618	1.47923e-31	2.00454e-28
LUC7L3	-2.3694	7.20977	1.97081e-31	2.37395e-28
RPL7A	-1.79486	8.66052	3.05748e-31	3.17146e-28
RPLP2	-2.2787	9.19006	3.21798e-31	3.17146e-28
RPS3A	-1.84312	9.40466	3.68568e-31	3.3297e-28
CD27	-4.13909	3.79023	4.75683e-31	3.96683e-28
RPL11	-1.93846	8.93635	6.44661e-31	4.99198e-28
MPHOSPH8	-2.86158	5.25592	1.61248e-30	1.16539e-27
TRIM58	4.01379	6.13472	8.52789e-30	5.77818e-27
RPS27A	-1.73582	10.1122	1.13442e-29	7.23426e-27
CAPN2	1.75441	8.57569	1.73197e-29	1.04313e-26
PNISR	-3.06849	6.27286	4.05246e-29	2.29214e-26
RPS20	-1.4365	8.98171	4.28907e-29	2.29214e-26
HMHA1	4.08615	6.89393	4.44009e-29	2.29214e-26
CD3E	-3.64971	5.65603	5.52378e-29	2.72197e-26
CREG1	1.97017	5.86855	6.28588e-29	2.96283e-26
RPS6	-1.93183	10.4509	6.90396e-29	3.11858e-26
RPL6	-1.80047	8.08102	9.1371e-29	3.96221e-26
RPL5	-1.88215	9.0978	1.19311e-28	4.97483e-26
IL2RG	-2.93332	7.8436	1.32167e-28	5.30675e-26
RPL18	-2.0188	8.72597	1.68092e-28	6.50815e-26
RPL3	-1.68728	11.1192	2.32381e-28	8.68704e-26
SRSF5	-1.75402	6.34336	6.73837e-28	2.43502e-25
SON	-1.90445	6.75607	1.07529e-27	3.76038e-25
NCK2	3.70335	5.57209	1.66817e-27	5.65143e-25
GNLY	-2.43005	7.97898	2.0693e-27	6.79797e-25
C1orf198	2.159	5.28281	4.10831e-27	1.30995e-24
CD3G	-4.58295	4.51936	4.44707e-27	1.37047e-24
UBE2J1	2.00586	6.41682	4.55097e-27	1.37047e-24
RPL19	-1.66916	9.55933	5.08551e-27	1.49006e-24
MALAT1	-3.16995	4.39785	5.72421e-27	1.63306e-24
AMFR	2.87712	6.40466	1.34059e-26	3.72649e-24
ANKRD36	-3.3283	6.01006	1.74245e-26	4.72247e-24
RPS8	-1.83593	8.29365	1.82511e-26	4.82587e-24
PCED1B-AS1	-2.55997	5.35216	2.88041e-26	7.43487e-24
RPL13	-1.78095	9.74916	3.04018e-26	7.6648e-24
ANKRD36C	-3.10103	6.10583	4.1727e-26	1.0281e-23
ANK1	1.97306	7.13469	4.57647e-26	1.07885e-23
TRAT1	-4.66307	4.31825	4.57773e-26	1.07885e-23
MTURN	2.63955	7.31681	8.75231e-26	2.0188e-23
ZRANB2	-2.6772	5.80593	9.58912e-26	2.16574e-23
RPL12	-1.6291	9.2042	1.00416e-25	2.22166e-23
PEAR1	2.36163	6.75395	1.71592e-25	3.72046e-23
COTL1	2.92117	6.63368	1.9328e-25	4.03913e-23
NOSIP	-1.5412	6.68834	1.93741e-25	4.03913e-23
RPL24	-1.87281	8.20039	2.65142e-25	5.4234e-23
RPS3	-1.62521	10.1558	2.84013e-25	5.70183e-23
RHOH	-3.10896	3.41331	3.79522e-25	7.48073e-23
PTP4A2	1.3016	9.21527	5.00275e-25	9.61833e-23
RPS16	-1.83516	7.83474	5.05714e-25	9.61833e-23
RPL14	-1.74294	8.90411	5.31513e-25	9.9347e-23
RASA3	2.01085	8.23243	5.59423e-25	1.02792e-22
RPS12	-1.71056	9.31967	6.54998e-25	1.18347e-22
CD3D	-3.4148	5.60325	8.73871e-25	1.55305e-22
CUX1	1.41864	8.25532	1.06984e-24	1.87067e-22
STK40	2.38867	6.65884	1.10539e-24	1.90215e-22
MDS2	-5.39954	2.05242	1.15664e-24	1.95924e-22
RPS24	-2.10363	8.14379	1.22968e-24	2.05091e-22
DAP	2.78357	4.87069	1.34948e-24	2.21662e-22
PCSK6	2.57751	7.81662	1.57981e-24	2.55622e-22
ANO9	-5.99251	2.02577	1.69057e-24	2.69522e-22
ITGA2B	1.81464	12.2995	2.04768e-24	3.21722e-22
CMPK1	1.75137	8.75401	2.65988e-24	4.11939e-22
GIMAP7	-2.86782	5.06821	7.11149e-24	1.08585e-21
VCL	1.87179	12.198	7.99537e-24	1.20386e-21
CD79A	-3.653	4.54341	8.80084e-24	1.30698e-21
ZNF185	1.60968	10.4961	9.31688e-24	1.36492e-21
RPS7	-1.70003	8.23638	1.2662e-23	1.83025e-21
RNF11	2.09488	7.19003	1.32083e-23	1.87578e-21
43892	1.45117	7.94445	1.3323e-23	1.87578e-21
SRSF11	-1.82088	6.77884	1.66163e-23	2.30945e-21
PRKAR2B	2.51112	10.4544	1.73507e-23	2.381e-21
EEF1D	-1.53835	7.74953	1.81021e-23	2.43228e-21
RBM25	-2.61522	6.10304	1.81731e-23	2.43228e-21
GZMA	-2.83967	5.15064	2.33842e-23	3.09156e-21
YWHAH	2.41243	6.69009	2.4561e-23	3.20802e-21
RPS4X	-1.5774	8.94371	2.50084e-23	3.22757e-21
TTN	-5.6422	5.88283	2.9926e-23	3.81679e-21
WDR1	1.4047	10.5691	3.06962e-23	3.8695e-21
SLC35D2	1.95504	6.61205	3.10712e-23	3.87176e-21
AP1S2	2.04236	7.36063	3.30843e-23	4.07577e-21
FLNA	2.63508	10.9957	3.56687e-23	4.34477e-21
NENF	3.11807	5.86554	5.62603e-23	6.77687e-21
CLEC2D	-3.2392	4.6695	7.39504e-23	8.80985e-21
FCMR	-3.55346	3.80975	8.18222e-23	9.64167e-21
CCNY	2.49937	6.31869	8.30115e-23	9.67664e-21
TSPAN33	2.89971	8.51484	9.64324e-23	1.11215e-20
RPLP0	-1.46495	9.12378	1.01414e-22	1.1573e-20
SSR2	-1.99205	5.94109	1.04129e-22	1.1759e-20
ZYX	2.13735	8.4174	1.08003e-22	1.20707e-20
PNN	-2.45185	5.76178	1.16756e-22	1.29158e-20
RPS13	-1.72242	8.91422	1.67173e-22	1.83062e-20
FAU	-1.13587	7.55974	2.4807e-22	2.68932e-20
RPL34	-1.9357	9.74754	2.63555e-22	2.82891e-20
CCDC92	3.01936	6.41439	3.16532e-22	3.36424e-20
RPL10	-1.34871	10.2343	3.29311e-22	3.46608e-20
IGHM	-2.94606	6.47142	4.02e-22	4.19047e-20
RPL31	-1.84665	9.52949	4.38372e-22	4.52609e-20
RPL21	-1.43441	10.7712	4.92532e-22	5.0373e-20
ACTN1	1.60433	11.3213	5.31664e-22	5.38671e-20
RPS15	-1.58735	7.84707	5.76012e-22	5.78199e-20
RPS5	-1.52674	7.72223	5.90327e-22	5.83341e-20
TRAF3IP3	-2.39569	6.92822	5.91896e-22	5.83341e-20
GAS2L1	4.65477	5.89058	6.75439e-22	6.59679e-20
GNAS	1.38469	12.1817	6.98374e-22	6.75988e-20
RPS14	-1.7418	10.2367	1.06338e-21	1.02018e-19
CENPC	-2.56413	5.13432	1.60681e-21	1.52802e-19
LINC00861	-2.97617	3.32063	1.78869e-21	1.68619e-19
LYL1	5.35876	4.76551	2.26196e-21	2.11395e-19
RPL28	-1.79349	8.12503	2.33214e-21	2.16092e-19
SMAD2	1.28913	7.78053	2.41144e-21	2.21546e-19
EHD3	2.07482	6.52255	2.60353e-21	2.35705e-19
RPS21	-2.32055	8.16232	2.60904e-21	2.35705e-19
TTC7B	2.2114	7.22848	2.81753e-21	2.52436e-19
PRKCB	2.09615	8.88107	3.24374e-21	2.87196e-19
MAN2A2	1.99038	5.97112	3.25848e-21	2.87196e-19
AQP3	-4.96611	1.89009	3.33365e-21	2.91453e-19
KCTD20	1.44079	8.07943	4.54967e-21	3.94584e-19
EIF2AK1	1.62632	10.3099	4.99776e-21	4.29317e-19
RPL32	-1.79165	8.88622	5.02936e-21	4.29317e-19
UBE2H	2.43077	5.76434	5.50906e-21	4.66591e-19
SLC44A2	1.40554	10.2178	5.92128e-21	4.9658e-19
HSP90B1	-2.89906	7.03409	5.95475e-21	4.9658e-19
NKG7	-1.8525	6.65274	7.42152e-21	6.14173e-19
ANKRD36B	-3.39171	5.06007	7.69834e-21	6.32255e-19
TGFB1	4.13625	7.73276	9.91535e-21	8.08213e-19
RPS18	-1.63012	10.3677	1.13215e-20	9.15942e-19
RSRP1	-1.98592	5.08082	1.16661e-20	9.36833e-19
BICD2	2.52171	5.84221	1.46197e-20	1.16538e-18
RPL23	-1.82063	8.8451	1.90127e-20	1.49605e-18
HLA-DRB1	-2.77404	6.71172	1.90439e-20	1.49605e-18
CD53	-2.56959	6.55481	2.5988e-20	2.02688e-18
EEF1B2	-1.35019	7.94525	2.73538e-20	2.11816e-18
MGAT4B	3.1513	7.24588	3.29412e-20	2.53273e-18
RPLP1	-1.09682	9.86908	3.46864e-20	2.64814e-18
OXNAD1	-3.27626	4.07506	3.77367e-20	2.86086e-18
PPP6R1	2.85696	6.59751	3.82492e-20	2.87958e-18
SYNE2	-3.094	6.49908	4.09608e-20	3.06246e-18
FLII	1.44151	7.78598	6.09092e-20	4.52272e-18
GZMB	-2.14967	6.0232	6.2112e-20	4.58066e-18
RPL7	-1.51447	10.5733	6.34942e-20	4.65095e-18
RPL27A	-1.55485	9.0651	7.08282e-20	5.15335e-18
GMPR	2.14714	8.09329	7.8632e-20	5.64585e-18
LGALSL	1.31701	6.71448	7.86388e-20	5.64585e-18
HNRNPDL	-2.00687	6.78352	8.51777e-20	6.07508e-18
F2R	1.68712	4.56727	9.17669e-20	6.50225e-18
MINK1	1.60695	6.7951	1.08086e-19	7.60883e-18
BOD1L1	-2.45822	5.5419	1.16769e-19	8.16703e-18
RPL8	-1.36636	8.11135	1.33814e-19	9.29924e-18
RNF213	-2.35102	6.19325	2.00886e-19	1.38714e-17
PFDN5	-1.01838	8.93401	2.0998e-19	1.44075e-17
CLIP2	2.93638	4.37187	2.17711e-19	1.4844e-17
FURIN	3.24517	5.23523	2.63945e-19	1.78839e-17
ABCC3	1.60763	9.57155	3.4103e-19	2.29634e-17
GNB2L1	-1.21856	9.66128	4.11473e-19	2.75356e-17
GAS5	-1.80382	6.86855	4.3865e-19	2.91743e-17
RBM6	-3.34691	6.21807	6.48323e-19	4.28565e-17
BMP6	1.98903	6.51999	7.16219e-19	4.70578e-17
BIRC3	-2.80177	3.98973	7.6422e-19	4.99091e-17
NME4	2.60398	5.25943	7.81515e-19	5.0733e-17
RPL35	-1.78238	7.85252	8.41132e-19	5.4278e-17
CD79B	-3.80489	4.74716	8.60992e-19	5.52308e-17
GNB1	2.0854	6.43767	9.1655e-19	5.8449e-17
APBB1IP	-1.91048	5.45351	1.27364e-18	8.07456e-17
OSBP2	2.5665	6.51181	1.45182e-18	9.15068e-17
DERA	1.3428	8.46641	1.82247e-18	1.13942e-16
LEPROTL1	-1.73454	4.4736	1.83611e-18	1.13942e-16
CDC42SE2	1.14793	7.91738	1.8393e-18	1.13942e-16
ABHD17A	3.71163	4.68626	1.94471e-18	1.19787e-16
PYGB	1.83213	8.6795	2.18743e-18	1.33977e-16
FMNL1	-2.90188	4.1024	2.45742e-18	1.49668e-16
ADTRP	-4.32754	1.73375	2.55949e-18	1.55013e-16
HINT1	-1.57416	6.12983	2.67248e-18	1.60957e-16
HK1	1.50296	9.06155	2.79614e-18	1.67475e-16
FHL1	1.57441	7.81802	2.98773e-18	1.77967e-16
PPM1A	1.33212	6.15444	3.50124e-18	2.07415e-16
MMD	1.66136	10.2929	3.62612e-18	2.12653e-16
MS4A1	-2.98353	5.97468	3.62889e-18	2.12653e-16
RPL23A	-1.8594	8.26645	4.06118e-18	2.36706e-16
RPL22	-2.38885	5.60138	4.73249e-18	2.74358e-16
KLRD1	-2.72322	4.92742	4.90429e-18	2.82805e-16
ITGB5	2.03665	8.61275	5.58502e-18	3.20356e-16
RPL27	-1.63523	8.5939	5.68808e-18	3.2455e-16
CD7	-3.36283	1.88123	5.76427e-18	3.27175e-16
RPS29	-1.85008	8.98229	6.15892e-18	3.47755e-16
HLA-DOB	-3.54573	1.4785	6.39742e-18	3.5935e-16
RPL36	-1.93693	8.30567	6.50918e-18	3.63742e-16
RPL18A	-1.43281	9.38596	6.76278e-18	3.75976e-16
TOMM7	-1.59895	5.51908	6.94212e-18	3.82304e-16
RPL10A	-1.73327	7.47244	6.94713e-18	3.82304e-16
ZNF791	-3.46179	1.56468	8.62535e-18	4.72259e-16
HBD	3.81744	6.20195	9.20401e-18	5.0141e-16
GIMAP5	-2.75566	3.68849	9.69801e-18	5.25681e-16
SESTD1	2.21195	5.84876	9.9895e-18	5.38787e-16
RPS9	-1.59937	7.36762	1.02732e-17	5.51345e-16
ITM2B	1.43017	11.0561	1.06019e-17	5.6538e-16
ITGB1	1.44117	10.7948	1.0639e-17	5.6538e-16
PRPF38B	-2.34055	4.27393	1.10617e-17	5.84973e-16
CA5B	-3.10868	2.75994	1.12857e-17	5.93924e-16
MYH9	1.70392	10.9923	1.26342e-17	6.61679e-16
SIAE	1.61968	7.1818	1.44816e-17	7.54783e-16
RPS19	-1.42357	10.3344	1.56447e-17	8.11505e-16
CD2	-2.90565	4.65463	1.58088e-17	8.16108e-16
CCDC144B	-3.62844	3.08114	1.81852e-17	9.34342e-16
RPS15A	-1.17793	7.25815	1.8517e-17	9.46898e-16
LINC01550	-3.96841	1.89787	1.96029e-17	9.97723e-16
IGHD	-2.78605	4.6235	2.09815e-17	1.0629e-15
RPL37	-1.92465	8.38247	2.12868e-17	1.07335e-15
TPP1	1.40744	9.17138	2.60813e-17	1.30902e-15
ATM	-2.87755	6.05015	2.95784e-17	1.47769e-15
TRBV29-1	-3.5135	1.53174	3.1112e-17	1.54718e-15
IGSF8	-4.15995	1.62239	3.22804e-17	1.59795e-15
CDC14B	1.93837	6.99778	4.0424e-17	1.99198e-15
FAM153A	-4.5903	1.14822	4.13036e-17	2.02238e-15
ATP2B1	-3.09787	4.98989	4.14139e-17	2.02238e-15
ATP2A3	2.1146	7.48699	4.16447e-17	2.02453e-15
CLK1	-2.01076	5.91011	4.35315e-17	2.10681e-15
SPPL3	2.10633	6.39606	4.50564e-17	2.16465e-15
EPB41L4A-AS1	-2.3878	2.50573	4.51261e-17	2.16465e-15
PTGS1	1.26031	10.9567	4.57004e-17	2.18255e-15
IGKV1-5	-4.30856	3.40726	4.83501e-17	2.29896e-15
SUSD1	1.67693	7.45936	4.91631e-17	2.32741e-15
SEC11C	-2.36772	4.54257	5.45812e-17	2.57268e-15
SCAPER	-2.64117	5.13134	5.87209e-17	2.75581e-15
HOMER2	2.77003	5.2372	5.98222e-17	2.7954e-15
UNC13D	2.13679	7.46396	6.0439e-17	2.8121e-15
FNBP4	-2.75671	4.60666	6.23886e-17	2.87822e-15
RPS11	-1.14069	9.34468	6.2391e-17	2.87822e-15
DDX17	-1.80328	5.46777	6.65278e-17	3.05605e-15
PTBP1	2.61486	4.72717	6.71848e-17	3.07321e-15
IGKV3-11	-4.73744	3.1638	7.17539e-17	3.26842e-15
ITFG1	1.19688	8.02039	7.43692e-17	3.37337e-15
GDPD3	-4.7507	1.35216	8.58209e-17	3.87321e-15
SIRPG	-3.76482	2.92633	8.61032e-17	3.87321e-15
EIF3F	-1.36013	7.0583	8.9113e-17	3.99204e-15
HNRNPA1	-1.15451	8.6184	9.59693e-17	4.2815e-15
UTP20	-4.46325	2.85348	9.83351e-17	4.36906e-15
GCC2	-1.33618	5.9996	1.09755e-16	4.85653e-15
ZER1	2.42744	4.93259	1.23875e-16	5.45907e-15
FRMD3	1.19351	7.59971	1.25889e-16	5.52536e-15
TNFRSF25	-4.00079	1.87101	1.28386e-16	5.61223e-15
RNF10	1.65969	7.41075	1.28908e-16	5.61241e-15
RPS25	-1.69003	8.57142	1.29847e-16	5.6307e-15
LUC7L	-2.70123	4.08926	1.30678e-16	5.64415e-15
HPCAL1	2.56768	4.7223	1.31723e-16	5.66668e-15
HVCN1	-2.76295	4.31514	1.37183e-16	5.87826e-15
PLEKHO1	1.62166	7.83782	1.41348e-16	6.03291e-15
WRNIP1	1.87224	6.09412	1.44656e-16	6.14985e-15
PTPRCAP	-2.68808	2.65274	1.46804e-16	6.21682e-15
COL19A1	-4.98449	2.68792	1.62572e-16	6.85775e-15
UXS1	1.09208	8.28804	1.67433e-16	7.03545e-15
NPM1	-1.51258	8.31344	1.7733e-16	7.42251e-15
CD8B	-3.43013	2.70183	1.82266e-16	7.59981e-15
PCNXL2	-4.95558	1.64046	1.96396e-16	8.12887e-15
CLUHP3	-4.17758	1.76997	1.96454e-16	8.12887e-15
RPL37A	-1.80152	8.23572	2.00819e-16	8.27785e-15
ANKRD9	6.34154	4.44407	2.1564e-16	8.85511e-15
GNA12	3.74799	3.05804	2.25832e-16	9.23868e-15
PTPRC	-2.28175	8.91007	2.35868e-16	9.61295e-15
LYN	1.61669	7.06357	2.67668e-16	1.08681e-14
R3HDM4	1.71831	7.84103	2.75912e-16	1.11611e-14
LDLRAP1	1.49841	7.61434	2.89529e-16	1.16683e-14
GNAI2	1.76166	7.45814	2.91976e-16	1.17234e-14
PPIB	-1.90118	4.88509	2.97534e-16	1.19025e-14
ZNF367	2.00972	3.77316	3.03904e-16	1.21126e-14
TMIGD2	-3.97725	1.54157	3.15215e-16	1.25174e-14
U2SURP	-2.27338	6.4205	3.47276e-16	1.37402e-14
TCTN1	-3.67362	1.73093	3.54656e-16	1.39812e-14
ANKRD26	-3.80374	3.46481	3.64856e-16	1.43312e-14
KIFC3	2.74685	5.71144	3.66626e-16	1.43487e-14
BDP1	-1.88123	5.04193	3.8976e-16	1.51992e-14
ARID4B	-1.32223	6.71699	4.0625e-16	1.57855e-14
TRBV5-1	-3.98488	1.76292	4.07782e-16	1.57884e-14
CCDC186	-2.31981	4.0097	4.3889e-16	1.69324e-14
VPREB3	-3.42556	1.3192	4.63198e-16	1.78068e-14
PROS1	1.62745	8.48119	4.96631e-16	1.90247e-14
TLN1	1.31913	12.5768	5.05886e-16	1.9311e-14
SDHAP1	-3.25465	2.25881	5.75995e-16	2.191e-14
MDM4	-3.1305	4.89112	6.20592e-16	2.35141e-14
SIT1	-3.94288	1.98015	6.24142e-16	2.35141e-14
MAL	-3.35895	2.33407	6.2467e-16	2.35141e-14
MYO1C	2.04361	6.23179	6.74559e-16	2.53041e-14
AGO2	2.15904	4.05084	7.5363e-16	2.81728e-14
ABLIM3	1.35256	8.14482	7.64696e-16	2.84882e-14
SYNE1	-2.52481	5.83052	7.82532e-16	2.90528e-14
FAM63A	1.2175	8.37159	8.29341e-16	3.06856e-14
XK	1.38481	4.3956	8.68154e-16	3.20124e-14
N4BP2L1	1.32518	5.36573	9.95992e-16	3.66019e-14
RPS27	-1.56173	10.9305	1.03767e-15	3.80048e-14
RPL38	-1.76846	7.92439	1.06796e-15	3.89824e-14
MAF1	2.5215	5.9733	1.09604e-15	3.98731e-14
RRN3P1	-4.1574	2.73619	1.10428e-15	4.00385e-14
BCR	1.66962	6.84938	1.14447e-15	4.13574e-14
SELP	1.40487	9.93633	1.1696e-15	4.21252e-14
MAP2K3	1.6311	7.15986	1.20747e-15	4.3345e-14
SMYD2	1.94224	5.7617	1.31892e-15	4.71895e-14
TYW1	-3.83396	2.72764	1.35486e-15	4.8316e-14
TAF10	2.50062	6.36266	1.36419e-15	4.84891e-14
COX7C	-1.23152	6.76689	1.46786e-15	5.20036e-14
SLAMF1	-3.837	2.13188	1.69768e-15	5.97552e-14
ZNF101	-2.89539	2.588	1.78639e-15	6.26739e-14
IFITM3	1.32148	6.24124	1.94418e-15	6.79898e-14
B3GAT3	-3.03591	2.07308	2.02397e-15	7.03992e-14
MKRN1	1.16898	8.14251	2.02606e-15	7.03992e-14
PRKCD	1.59864	7.77005	2.05004e-15	7.10046e-14
ACVR1	2.17092	5.80644	2.1401e-15	7.3888e-14
NDUFAB1	-1.65578	4.98931	2.34639e-15	8.07516e-14
TIA1	1.25723	6.90381	2.3538e-15	8.07516e-14
CXorf65	-4.19295	1.58116	2.41448e-15	8.2572e-14
PSAP	1.26692	11.0449	2.46845e-15	8.41523e-14
RBM19	-3.88874	3.09412	2.62232e-15	8.91176e-14
PYGL	1.04808	8.60486	2.8998e-15	9.82398e-14
NT5M	1.81391	6.32561	3.18507e-15	1.07568e-13
SPHK1	3.09825	4.03729	3.21683e-15	1.08303e-13
ACIN1	-2.79076	4.36898	3.31876e-15	1.11389e-13
SNX29	-1.686	4.81565	3.33607e-15	1.11625e-13
GPI	1.10935	7.9381	3.48447e-15	1.16231e-13
CPQ	1.25304	6.2342	3.53198e-15	1.17455e-13
IL32	-1.86652	6.15712	3.64532e-15	1.20853e-13
IGFBP2	4.14029	3.78316	3.80382e-15	1.25723e-13
PCNX	-3.61627	3.08351	4.09702e-15	1.35002e-13
FGFBP2	-2.84005	2.86193	4.60813e-15	1.51384e-13
PIP5K1C	3.0712	3.32944	4.76183e-15	1.55961e-13
ATHL1	-3.81988	3.72314	4.89629e-15	1.59882e-13
CCDC84	-3.29092	3.65858	4.9246e-15	1.60323e-13
NEK7	2.80585	4.94798	5.0239e-15	1.63066e-13
CTC-523E23.11	-3.50485	0.855308	5.2226e-15	1.6901e-13
GPR183	-3.00652	2.70313	5.37663e-15	1.73476e-13
CD52	-2.58707	2.74471	5.49797e-15	1.76865e-13
DNAJC19	-1.90949	3.76657	5.57218e-15	1.78722e-13
NCR3	-2.70282	2.81543	5.60438e-15	1.79225e-13
BZRAP1-AS1	1.52867	4.69637	6.44994e-15	2.05658e-13
RPS28	-1.69095	7.57195	6.86894e-15	2.18376e-13
PLIN3	1.10361	6.18137	7.07329e-15	2.23695e-13
ITGB7	-3.56423	3.90528	7.07753e-15	2.23695e-13
SREBF2	3.07249	3.67602	7.44356e-15	2.3458e-13
TCF7	-3.23976	3.55555	7.76622e-15	2.4404e-13
ARID4A	-2.02171	5.85679	7.90327e-15	2.47628e-13
PRKDC	-1.73235	5.71552	8.01004e-15	2.5025e-13
PRR14L	-3.50216	2.13985	8.13243e-15	2.53344e-13
ARHGEF12	1.17259	7.39624	8.28201e-15	2.57264e-13
ID2	-1.81194	4.97759	8.87945e-15	2.75035e-13
BTLA	-3.29153	2.36058	9.06935e-15	2.80116e-13
DPY19L1	2.43809	5.0503	1.05883e-14	3.26103e-13
KRT72	-5.24696	1.54848	1.10233e-14	3.38536e-13
SNHG8	-2.30166	4.23706	1.16831e-14	3.57785e-13
COMMD6	-1.3545	6.28128	1.18464e-14	3.61767e-13
F13A1	1.55713	13.9058	1.20024e-14	3.65499e-13
TRAV9-2	-4.72001	1.07488	1.24356e-14	3.77632e-13
NSA2	-1.80938	4.44729	1.43804e-14	4.35469e-13
TNRC6B	-2.31125	4.87661	1.52562e-14	4.60704e-13
SLC26A11	-4.43306	1.07284	1.56288e-14	4.70644e-13
TXK	-2.5435	4.59364	1.59143e-14	4.77914e-13
FCRL5	-3.93345	1.40478	1.64605e-14	4.92952e-13
PLXDC2	1.20122	7.62681	1.65696e-14	4.94851e-13
GCLM	2.4796	4.90121	1.69717e-14	5.05468e-13
C12orf75	1.7134	7.87518	1.76787e-14	5.25083e-13
SLC44A1	2.19292	6.42794	1.8286e-14	5.41634e-13
TRBV20-1	-3.29733	1.4587	1.84631e-14	5.4539e-13
PACSIN2	1.34509	6.54822	1.90168e-14	5.60221e-13
AP1B1	1.51833	5.42934	1.93918e-14	5.69719e-13
FKBP11	-2.94984	3.08087	1.95738e-14	5.73511e-13
EIF3K	-1.24505	7.01665	1.97223e-14	5.76306e-13
SPN	-3.35469	1.14075	2.00269e-14	5.83634e-13
ANO6	1.30382	9.10226	2.04731e-14	5.95037e-13
DSCR3	1.07975	5.79092	2.1348e-14	6.18806e-13
RAB32	1.41054	7.39653	2.15255e-14	6.22288e-13
LRRN3	-4.59462	1.16114	2.24159e-14	6.46306e-13
PPIG	-1.51224	6.11596	2.32353e-14	6.68153e-13
ANO2	2.14991	4.05464	2.38852e-14	6.85026e-13
CD5	-3.88118	2.74258	2.41018e-14	6.89412e-13
ARID5B	-2.35559	4.25681	2.46491e-14	7.03213e-13
SRSF7	-1.64125	6.08715	2.62708e-14	7.4751e-13
CRYM	2.00897	5.48958	2.65472e-14	7.534e-13
PTK2	1.38056	7.67712	2.67939e-14	7.58413e-13
IL6ST	1.25127	6.92285	2.81657e-14	7.95167e-13
TBC1D9B	1.76842	5.29229	2.83103e-14	7.97174e-13
VPS13C	-1.44827	6.8353	3.3414e-14	9.36051e-13
HDAC4	-3.91786	1.14218	3.3415e-14	9.36051e-13
GRK6	2.17159	5.60531	3.46066e-14	9.66932e-13
ELK3	1.64494	4.93137	3.56291e-14	9.92944e-13
ARGLU1	-2.1069	3.98174	3.60189e-14	1.00123e-12
MYH3	-4.73467	1.19963	3.72451e-14	1.03267e-12
GOLGA4	-1.69322	5.17057	4.02287e-14	1.11255e-12
STK24	1.31322	7.34708	4.1237e-14	1.13753e-12
TMCO1	-2.19716	4.61326	4.26047e-14	1.17228e-12
IFI27	2.41351	4.11255	4.35303e-14	1.19471e-12
IGKV1-9	-4.26064	1.46989	4.56971e-14	1.25102e-12
SH2B1	-3.32886	1.38123	4.64692e-14	1.2683e-12
RAC1	1.39283	7.69859	4.65623e-14	1.2683e-12
YBX3	2.01431	6.97503	5.02792e-14	1.36611e-12
SELL	-1.84009	7.15524	5.08138e-14	1.37718e-12
INSIG1	1.57807	6.37984	5.13807e-14	1.38907e-12
EIF3G	-1.21708	6.30068	5.27305e-14	1.41849e-12
LINC00342	-4.41265	1.07932	5.66664e-14	1.5206e-12
TCEA3	-4.281	2.79672	5.73683e-14	1.53563e-12
CAPZA2	1.02873	10.603	5.87824e-14	1.56961e-12
LAPTM4B	2.17797	4.65892	6.02132e-14	1.60386e-12
ATG9A	1.20942	5.43452	6.22072e-14	1.65291e-12
GALNT10	2.55859	3.3237	6.43023e-14	1.70441e-12
ZNF354B	-4.11047	1.55047	6.86246e-14	1.81454e-12
CTB-133G6.1	-3.16124	2.39076	7.14647e-14	1.88503e-12
OSTC	-2.05668	4.14392	7.21663e-14	1.89892e-12
CEP164	-3.29133	2.72786	7.23943e-14	1.90031e-12
ANKRD20A5P	-4.37897	1.90531	7.31381e-14	1.91257e-12
ECE1	1.69028	6.45609	7.32145e-14	1.91257e-12
PDE2A	2.42931	4.27144	7.36087e-14	1.91825e-12
CAB39	1.88187	5.30462	7.57099e-14	1.96828e-12
NRDC	1.12737	9.59755	7.67205e-14	1.98978e-12
CD48	-1.79934	4.94316	7.90375e-14	2.04498e-12
IGKV3-20	-3.30268	3.37764	8.44639e-14	2.18017e-12
NOP56	-1.83917	5.36707	8.63393e-14	2.22329e-12
C12orf65	-2.41299	2.8706	8.75541e-14	2.24923e-12
FAM69A	-3.70877	1.59122	8.86905e-14	2.27304e-12
TMEM161B	-3.23248	2.68586	8.91772e-14	2.28012e-12
SRRM2	-2.83569	4.22999	9.03985e-14	2.29725e-12
TCERG1	-2.40438	4.05432	9.04831e-14	2.29725e-12
HNRNPA3	-1.13682	5.514	9.11117e-14	2.30781e-12
RAB6A	1.44395	7.19456	9.16521e-14	2.31608e-12
HLA-DMA	-1.6845	5.59606	9.82064e-14	2.47594e-12
TRAV8-3	-4.04228	1.13228	1.02234e-13	2.57151e-12
ORAI2	2.04891	4.34305	1.09654e-13	2.75176e-12
TPR	-1.8614	6.63484	1.15089e-13	2.87891e-12
EPHB6	-3.96556	1.77869	1.15252e-13	2.87891e-12
CD81	-2.96702	3.22512	1.1908e-13	2.96769e-12
FABP4	2.6474	3.72858	1.20496e-13	2.99611e-12
TBC1D20	1.51158	4.50809	1.24393e-13	3.08591e-12
KLRB1	-1.84403	5.81086	1.26505e-13	3.13114e-12
SLC35E1	1.73953	3.16886	1.35799e-13	3.35351e-12
LIN28A	-4.90756	1.97402	1.36143e-13	3.35438e-12
AUP1	-1.14001	6.09587	1.39116e-13	3.41985e-12
IGKV4-1	-3.8324	4.04644	1.3974e-13	3.42743e-12
PKM	1.15432	12.3309	1.42003e-13	3.47506e-12
PFKM	1.53024	5.89082	1.44057e-13	3.51739e-12
ADIPOR1	1.10466	10.4933	1.5313e-13	3.73051e-12
APOBR	-3.57382	1.10493	1.64924e-13	4.00884e-12
E2F1	3.16666	3.68864	1.69235e-13	4.10443e-12
MTRF1L	1.37525	5.96787	1.72154e-13	4.16589e-12
RHOBTB1	1.64886	6.18153	1.74043e-13	4.20223e-12
TXLNG	-3.72617	2.16789	1.78413e-13	4.29553e-12
NLRP1	-2.80448	4.49274	1.787e-13	4.29553e-12
EGF	1.71976	7.75456	2.02728e-13	4.86234e-12
TJP2	1.7291	6.28833	2.0362e-13	4.87295e-12
PNKD	1.23655	6.26283	2.05528e-13	4.89549e-12
SRC	3.06915	4.50152	2.05791e-13	4.89549e-12
LCK	-1.76219	6.30093	2.05917e-13	4.89549e-12
TRAV29DV5	-3.61978	0.995738	2.1912e-13	5.19799e-12
PVT1	-3.46296	2.16835	2.23612e-13	5.29296e-12
ALK	9.79668	5.78524	2.49093e-13	5.88111e-12
LINC00493	-1.80292	2.86354	2.49544e-13	5.88111e-12
LINC00674	2.04431	5.00619	2.50646e-13	5.89425e-12
FBXO44	-3.18254	1.47723	2.66424e-13	6.23396e-12
CCNL1	-2.51851	5.58321	2.66558e-13	6.23396e-12
BTAF1	-3.20682	4.16277	2.66816e-13	6.23396e-12
FRG1	-1.31335	5.2985	2.84889e-13	6.6419e-12
UQCRB	-1.00706	6.66799	2.89001e-13	6.72331e-12
ZNF138	-3.68844	1.06974	3.00757e-13	6.9669e-12
UBXN1	-1.2243	6.83338	3.1034e-13	7.17355e-12
CROCCP2	-3.39672	2.14156	3.21308e-13	7.41129e-12
CTTN	1.01312	8.92284	3.51446e-13	8.08923e-12
SNRPD2	-1.65315	5.52122	3.60598e-13	8.2823e-12
TRAV17	-3.9662	0.870073	3.61455e-13	8.28444e-12
TRAV13-2	-3.66968	0.850902	3.71296e-13	8.4862e-12
TRAV21	-4.10621	0.940901	3.71824e-13	8.4862e-12
CD74	-1.60729	10.3512	3.75758e-13	8.55796e-12
TRAV20	-3.81729	0.81067	3.96409e-13	9.00936e-12
TRBV4-1	-3.53	0.952918	3.9791e-13	9.02457e-12
RPL30	-1.77356	7.00947	4.16422e-13	9.4247e-12
IGLV1-44	-3.82474	1.63563	4.40252e-13	9.94328e-12
LSM2	-1.75537	3.44507	4.48496e-13	1.01068e-11
SH3BP5-AS1	-4.50644	0.968998	4.65576e-13	1.04499e-11
YPEL3	2.38009	4.52021	4.68775e-13	1.04876e-11
SERINC5	-3.83132	1.87114	4.69189e-13	1.04876e-11
CAPN1	1.40932	9.46783	4.72865e-13	1.0548e-11
SMOX	1.23306	9.28633	4.88389e-13	1.08719e-11
ARHGAP15	-1.94321	6.58033	5.02976e-13	1.11737e-11
AFF3	-2.72716	1.82899	5.05385e-13	1.12042e-11
PCGF5	1.00451	8.41653	5.30169e-13	1.17297e-11
AGER	-3.67472	2.0757	5.31366e-13	1.17323e-11
PCF11	-2.16997	3.79062	5.36099e-13	1.18127e-11
PTPN12	1.04575	9.22432	5.80772e-13	1.27711e-11
TRBV19	-3.51982	1.26063	6.1217e-13	1.34343e-11
CCNG1	1.20641	8.45265	6.55982e-13	1.43667e-11
VIL1	1.32784	7.98936	6.89337e-13	1.50667e-11
THRAP3	-1.16068	5.61866	7.01603e-13	1.5304e-11
INPP5A	1.87873	5.05536	7.32074e-13	1.59046e-11
TRBV4-2	-3.73653	0.883419	7.94326e-13	1.72226e-11
ADD1	1.29241	6.25911	8.22245e-13	1.77923e-11
CALCOCO1	1.19576	7.57409	8.63866e-13	1.86557e-11
KLRF1	-2.63039	4.95587	8.71494e-13	1.8783e-11
CTD-2020K17.1	-3.63852	1.29293	9.11199e-13	1.95998e-11
HSPE1	-1.62136	3.48573	9.13096e-13	1.96017e-11
ASAH1	1.15493	10.9173	9.24787e-13	1.98135e-11
SH3TC2	1.91098	5.11593	9.3273e-13	1.99442e-11
PRR7	6.01877	2.74536	9.7512e-13	2.08096e-11
TRDC	-1.61296	4.72727	1.06026e-12	2.2582e-11
TRAV12-1	-3.5765	0.962825	1.08086e-12	2.29757e-11
GSR	2.17993	4.51337	1.17088e-12	2.47438e-11
SCML4	-2.80915	2.72484	1.31124e-12	2.76558e-11
XPC	-2.37338	3.73364	1.35962e-12	2.86206e-11
MCUR1	1.36664	9.1232	1.41352e-12	2.96976e-11
UBE2O	2.12644	4.19669	1.44644e-12	3.03304e-11
EIF5B	-1.80599	5.65443	1.47312e-12	3.08303e-11
AMY2B	-4.09331	2.60878	1.49957e-12	3.13234e-11
RSL1D1	-1.26961	7.15038	1.58024e-12	3.29449e-11
CNTRL	-1.84124	5.99668	1.59436e-12	3.31755e-11
IRF3	-1.92668	3.53921	1.599e-12	3.32083e-11
FAXDC2	1.02005	8.83156	1.61066e-12	3.33866e-11
AKIRIN1	2.26953	4.52477	1.62109e-12	3.35387e-11
PSMA1	-3.41353	0.891196	1.67507e-12	3.45894e-11
RNMT	-2.24706	3.78698	1.76312e-12	3.62694e-11
FKTN	-4.6214	1.33119	1.88832e-12	3.8698e-11
ZBTB20	-2.41602	2.86274	1.91578e-12	3.91868e-11
VCP	1.04371	7.25877	2.01177e-12	4.10306e-11
BAZ2B	-2.1928	5.60924	2.057e-12	4.18385e-11
ATP11A	1.48167	4.82856	2.16951e-12	4.40444e-11
FCGR2A	1.64642	6.43822	2.17709e-12	4.41156e-11
UNC45A	1.36103	6.10979	2.21073e-12	4.47136e-11
RMND5A	1.90517	4.16624	2.2172e-12	4.47609e-11
SS18L2	-1.92521	2.91317	2.28242e-12	4.5992e-11
DMAP1	-2.25682	3.78794	2.2944e-12	4.61477e-11
USP16	-1.75645	5.53807	2.30033e-12	4.61812e-11
C14orf1	-2.8832	2.8032	2.42116e-12	4.84815e-11
UBE3B	1.33708	6.52155	2.42385e-12	4.84815e-11
FMN1	-3.81399	1.17354	2.53899e-12	5.06909e-11
AFAP1L2	1.60389	5.55127	2.5513e-12	5.08431e-11
TRERF1	-3.5936	1.44104	2.63294e-12	5.23737e-11
MSANTD3	1.93037	3.69204	2.6801e-12	5.32142e-11
MADD	1.52003	7.92434	2.84528e-12	5.63104e-11
PHKB	1.19132	8.93184	2.84643e-12	5.63104e-11
ZNF808	-2.95053	1.65221	2.89081e-12	5.69468e-11
TRMT13	-2.99459	3.30959	2.89435e-12	5.69468e-11
NXF3	2.84123	5.43964	3.07821e-12	6.04545e-11
TOMM20	-1.3598	4.16755	3.48989e-12	6.82923e-11
PITPNM2	1.80139	5.21877	3.60666e-12	7.04501e-11
HDAC5	1.99972	6.36654	3.67034e-12	7.15651e-11
SNRPF	-1.6913	4.56169	3.91579e-12	7.60773e-11
CCDC12	-1.53491	4.58176	3.9378e-12	7.63679e-11
ARHGAP32	1.68789	4.40393	4.22352e-12	8.17629e-11
MRFAP1L1	-2.44694	2.15479	4.25079e-12	8.2144e-11
NOL8	-2.00518	5.07293	4.33502e-12	8.36227e-11
MYC	-3.04106	1.83945	4.37365e-12	8.4218e-11
TRAPPC9	1.12351	6.72197	4.41635e-12	8.48895e-11
RP11-556E13.1	1.08944	7.02884	4.54106e-12	8.71321e-11
SSBP1	-1.59464	5.51078	4.71717e-12	9.02518e-11
TANGO2	1.05631	6.35089	4.7203e-12	9.02518e-11
AL928768.3	-3.30853	1.23404	4.76717e-12	9.09874e-11
SMC5	-1.89192	5.51962	4.848e-12	9.23676e-11
ENDOD1	2.01378	3.8975	4.87627e-12	9.27432e-11
SNHG5	-1.73639	7.15522	4.98874e-12	9.47162e-11
TRGC1	-2.40909	2.55859	5.06759e-12	9.60451e-11
ZNF287	-4.16811	1.51426	5.10155e-12	9.65199e-11
CDK5RAP3	-2.07053	5.06755	5.16618e-12	9.75723e-11
SPTB	2.13758	5.38864	5.25133e-12	9.90081e-11
SNRPE	-1.82909	3.86555	5.4801e-12	1.03142e-10
SPAG7	-1.38054	5.17051	5.6493e-12	1.06142e-10
BTN2A1	-2.48823	2.20725	5.66754e-12	1.06225e-10
PHF20L1	1.2929	6.79598	5.67328e-12	1.06225e-10
P4HB	1.31375	6.54313	5.71409e-12	1.06804e-10
SPARC	1.06174	13.6311	5.79455e-12	1.08122e-10
IGLV1-47	-3.88671	1.74927	5.84058e-12	1.08793e-10
KIF22	-2.04546	3.64339	5.97734e-12	1.1115e-10
PLXNB3	2.61322	3.23525	6.25791e-12	1.16168e-10
MAPK1	1.75995	5.25063	6.29109e-12	1.16584e-10
TTLL7	1.89065	4.80285	6.67895e-12	1.23561e-10
PDCD11	-2.652	3.64138	6.70673e-12	1.23689e-10
BX255923.2	-2.85505	1.47762	6.70872e-12	1.23689e-10
LRRFIP1	1.30186	6.81656	6.80174e-12	1.25191e-10
LRP10	1.6635	4.51358	6.8472e-12	1.25814e-10
ARID3B	1.53189	3.74712	6.88509e-12	1.26297e-10
TNPO1	1.34752	6.93745	7.02158e-12	1.28583e-10
RPL29	-1.39871	7.00708	7.22817e-12	1.32143e-10
EIF3A	-1.48403	6.08755	7.68704e-12	1.40295e-10
TBXA2R	2.16916	3.44089	7.77183e-12	1.41604e-10
CXCR4	-3.265	1.4233	7.95625e-12	1.44721e-10
STAT5B	1.93885	4.82487	8.00072e-12	1.45286e-10
MLXIP	1.54277	4.9088	8.64768e-12	1.56772e-10
STIM1	1.37732	5.90403	9.0459e-12	1.63444e-10
EIF3E	-1.2704	7.63101	9.1696e-12	1.65404e-10
VAMP7	1.0657	7.99036	9.25861e-12	1.66732e-10
SFSWAP	-2.53754	3.46227	9.75561e-12	1.75391e-10
NELL2	-4.34831	3.9619	9.83579e-12	1.76539e-10
ACAP1	-1.83412	5.32388	1.01323e-11	1.81561e-10
RP5-1160K1.3	-3.99119	1.13603	1.07218e-11	1.91807e-10
IL23A	-4.27495	1.02313	1.08243e-11	1.93322e-10
GVINP1	-1.91783	1.70323	1.09178e-11	1.94671e-10
AKR7A2	2.21972	4.62143	1.10212e-11	1.96191e-10
NID1	2.33258	3.59393	1.15044e-11	2.04458e-10
SLC4A10	-4.51637	1.14497	1.15505e-11	2.04942e-10
BRIX1	-2.0437	4.5075	1.19373e-11	2.11458e-10
RTKN2	-4.19085	1.9024	1.25395e-11	2.21763e-10
POP5	-2.61143	3.42516	1.30006e-11	2.29543e-10
TDRP	2.1865	3.43449	1.31371e-11	2.31576e-10
LSM5	-1.70771	4.32548	1.34047e-11	2.35909e-10
TBCA	-1.34535	4.89635	1.34268e-11	2.35916e-10
EIF3H	-1.15653	7.12175	1.35782e-11	2.3819e-10
KIFAP3	1.10347	7.93628	1.36619e-11	2.39271e-10
SH2B2	6.01273	2.28092	1.38175e-11	2.41605e-10
RP11-297H3.3	-4.02549	1.61525	1.41011e-11	2.46168e-10
TIGIT	-2.75518	1.76697	1.52429e-11	2.65245e-10
ATP2B4	-2.94506	2.61132	1.5313e-11	2.6604e-10
TASP1	-2.84843	3.01627	1.53923e-11	2.66989e-10
ARL14EP	-2.07354	3.05724	1.55342e-11	2.6902e-10
MIA3	-2.55124	4.43981	1.56844e-11	2.70771e-10
PA2G4	-1.46708	4.98545	1.56983e-11	2.70771e-10
NDST1	1.42635	5.0578	1.57103e-11	2.70771e-10
SH2B3	2.34127	3.41977	1.61115e-11	2.77246e-10
RNPC3	-1.99756	5.14507	1.63236e-11	2.80186e-10
WDR27	-3.99261	1.1589	1.6334e-11	2.80186e-10
LAX1	-4.20434	1.17839	1.64537e-11	2.81792e-10
CLEC2L	3.27035	3.79002	1.67179e-11	2.85865e-10
SNRPD1	-1.52521	4.35018	1.71795e-11	2.93295e-10
CTDSPL	1.37488	8.13784	1.72196e-11	2.93518e-10
FBL	-2.13298	4.63263	1.80823e-11	3.07258e-10
SLC24A3	1.65748	5.22112	1.86615e-11	3.16602e-10
TRAV8-4	-3.75032	0.790576	1.89369e-11	3.20773e-10
COIL	-2.46623	1.8769	1.99479e-11	3.37287e-10
CASP8AP2	-2.26797	3.7476	1.99925e-11	3.37287e-10
SORL1	-2.79515	5.58146	2.00051e-11	3.37287e-10
LSM7	-1.91305	3.29021	2.00708e-11	3.37869e-10
ACTR3B	1.61654	6.06843	2.11429e-11	3.54814e-10
FAM69B	3.8361	1.47356	2.12157e-11	3.55486e-10
FOXO3	2.503	1.9788	2.15149e-11	3.59943e-10
HSP90AB1	-1.14991	7.61768	2.17467e-11	3.6326e-10
PABPC1L	-3.51758	1.85222	2.18654e-11	3.64681e-10
EMG1	-2.09729	3.91935	2.41677e-11	4.0246e-10
RP11-47L3.1	-2.69162	1.71498	2.43067e-11	4.04155e-10
INF2	1.52217	5.80451	2.44317e-11	4.05565e-10
CHD7	-2.86715	2.42894	2.44663e-11	4.05565e-10
KIF21A	-4.21906	2.19076	2.45072e-11	4.05621e-10
ASXL2	-2.32442	2.87388	2.61079e-11	4.31458e-10
TNR	-4.65471	1.4063	2.61619e-11	4.31692e-10
LEF1	-3.09291	4.8432	2.62907e-11	4.32775e-10
GPR171	-4.16517	1.07509	2.63074e-11	4.32775e-10
NIPA1	2.27681	2.73536	2.71345e-11	4.45705e-10
SSB	-1.18579	6.36757	2.82449e-11	4.63242e-10
TXNL4A	2.19034	3.86302	2.86813e-11	4.69689e-10
LAPTM4A	-1.6809	5.32148	2.89176e-11	4.72844e-10
CTNNA1	1.27102	6.557	2.96379e-11	4.83892e-10
KAT6B	-2.35805	3.15949	3.08766e-11	5.03359e-10
TNFRSF10A	-3.70884	1.24071	3.27034e-11	5.32339e-10
FAM153B	-3.67092	0.842806	3.29238e-11	5.35123e-10
CYTH1	-2.12778	4.53392	3.53531e-11	5.7289e-10
HMOX2	-1.57553	4.637	3.56508e-11	5.76851e-10
SLC8A1	-3.58141	1.1521	3.61139e-11	5.83474e-10
ILF3	-1.7837	4.88965	3.63133e-11	5.85821e-10
UBASH3A	-3.40468	2.91692	3.70513e-11	5.96839e-10
OTUD5	1.09474	5.89526	3.74219e-11	6.01915e-10
PTGDS	-2.74467	2.87679	3.83566e-11	6.16035e-10
MCTP1	1.04353	7.4952	3.92762e-11	6.28941e-10
CDKN2D	1.77062	5.52977	3.9937e-11	6.38579e-10
GOLGA8A	-3.30016	0.848218	4.02607e-11	6.42807e-10
MITD1	-1.76812	4.43801	4.09032e-11	6.52105e-10
NPIPB3	-1.78567	2.72877	4.20588e-11	6.69544e-10
BTBD1	2.17121	4.24828	4.21874e-11	6.70606e-10
SYNCRIP	-1.34354	5.52785	4.4902e-11	7.12712e-10
TEX264	-1.69491	3.50298	4.50861e-11	7.14589e-10
CCDC167	-2.07299	2.77953	4.55843e-11	7.21429e-10
KDM2A	-2.14978	2.4296	4.59146e-11	7.25598e-10
LARP7	-1.25488	5.03744	4.60945e-11	7.2738e-10
TAGAP	-2.35518	3.94231	4.74396e-11	7.47519e-10
TTC14	-3.08859	3.43551	4.86215e-11	7.6503e-10
HSPB1	1.07872	6.40849	5.20549e-11	8.16681e-10
NCL	-1.26733	6.44271	5.53539e-11	8.65933e-10
EXOSC8	-1.77529	5.29475	5.73915e-11	8.96514e-10
XBP1	-2.38235	2.47526	6.05239e-11	9.44085e-10
ZNF540	-4.0967	1.44003	6.29258e-11	9.78735e-10
CDK16	1.65491	4.88954	6.36443e-11	9.87517e-10
FASLG	-3.89634	1.15557	6.36726e-11	9.87517e-10
RARRES3	-1.04451	5.62515	6.46419e-11	1.00112e-09
ADCY3	1.98967	4.58252	6.62082e-11	1.02391e-09
EP400	-2.89267	2.51241	6.8229e-11	1.05366e-09
CNKSR2	-3.85447	0.824274	6.8393e-11	1.05469e-09
APRT	-1.17091	5.89866	6.99025e-11	1.07644e-09
TSPYL2	1.41945	4.21194	7.10977e-11	1.09329e-09
PALB2	-2.70072	1.71001	7.26665e-11	1.11583e-09
RAD52	-3.70703	0.928625	7.35416e-11	1.12767e-09
BCLAF1	-1.46242	5.43081	7.52017e-11	1.1515e-09
HSD17B7P2	-2.92638	1.31033	7.78888e-11	1.18907e-09
LRRC75A-AS1	-1.27675	6.06652	7.79844e-11	1.18907e-09
ALMS1	-3.37142	2.1499	7.95755e-11	1.21163e-09
NKAP	-1.92412	3.84591	8.08854e-11	1.2264e-09
LY6E	-1.70295	4.78805	8.13241e-11	1.23133e-09
SLC10A3	1.25199	4.49177	8.16381e-11	1.23436e-09
GOSR1	-1.42822	4.56647	8.26177e-11	1.24744e-09
KLF3	1.46194	4.86498	8.43123e-11	1.27125e-09
HIST1H2BC	1.03666	8.3167	8.49033e-11	1.27838e-09
AF127936.9	3.28742	2.42143	8.91226e-11	1.34005e-09
LY9	-2.84796	3.41	9.06228e-11	1.36072e-09
RPL22L1	-2.05567	3.64001	9.33269e-11	1.39939e-09
TMC1	2.36581	2.37693	9.54958e-11	1.42993e-09
SKAP1	-1.72106	5.64758	9.68126e-11	1.44566e-09
TRAV38-2DV8	-3.61818	0.741885	9.74494e-11	1.45316e-09
EPC1	-2.41081	3.81705	9.88268e-11	1.47168e-09
GIMAP4	-1.73845	4.20599	9.89914e-11	1.47211e-09
NASP	-1.71741	5.23838	9.94003e-11	1.47616e-09
FAAH	-3.54864	0.975285	1.01025e-10	1.49565e-09
SPOCD1	1.22145	7.47898	1.01122e-10	1.49565e-09
SLC35F6	-2.95977	1.33339	1.01126e-10	1.49565e-09
FBXW5	1.83076	6.17079	1.04447e-10	1.54266e-09
MCM2	1.66923	3.64871	1.04736e-10	1.54482e-09
LENG8	-2.75983	2.15576	1.06465e-10	1.56818e-09
HLA-DRA	-1.59999	8.04697	1.09669e-10	1.61319e-09
METAP1D	-4.1699	0.850759	1.13609e-10	1.66888e-09
MAPK14	1.23015	5.67341	1.16741e-10	1.71257e-09
EPS15L1	1.12062	6.85804	1.18335e-10	1.7336e-09
RBM38	2.52385	2.70078	1.18886e-10	1.73933e-09
WFDC1	7.11256	3.00049	1.1959e-10	1.74727e-09
LRRC27	-3.99617	1.16045	1.20294e-10	1.7552e-09
SP110	-1.57823	6.51223	1.21207e-10	1.76614e-09
MCPH1	-2.7035	3.10536	1.24246e-10	1.80556e-09
ELAVL1	3.11607	2.98403	1.25246e-10	1.81767e-09
IGKV1-12	-5.11046	2.17236	1.2589e-10	1.82457e-09
PCYT1B	1.02889	5.77247	1.2672e-10	1.83415e-09
CD320	-3.43633	1.87571	1.31729e-10	1.90409e-09
PRF1	-2.32947	2.81314	1.36557e-10	1.97126e-09
MTMR12	1.17764	6.75576	1.38264e-10	1.99324e-09
SELK	-1.06148	5.70004	1.40839e-10	2.02498e-09
RP1-37E16.12	-2.13444	3.80244	1.42859e-10	2.0513e-09
TMEM64	1.86097	3.52258	1.46353e-10	2.09869e-09
TAF1D	-1.65182	4.88908	1.53925e-10	2.20436e-09
EVA1B	4.80846	2.03965	1.55742e-10	2.22744e-09
LINC00534	1.12706	6.71471	1.57629e-10	2.25128e-09
DGCR2	1.13475	4.39332	1.57824e-10	2.25128e-09
MTMR2	1.41367	7.22276	1.60583e-10	2.28762e-09
BST2	-1.85712	4.51409	1.62141e-10	2.30678e-09
TBPL1	1.0111	7.68374	1.64528e-10	2.33768e-09
TRAV13-1	-3.25321	1.36666	1.70992e-10	2.42317e-09
NT5C2	1.09056	5.8398	1.71367e-10	2.42531e-09
NDUFB2	-1.25488	5.70254	1.72448e-10	2.43743e-09
GNB5	1.01733	8.12189	1.76065e-10	2.48531e-09
IKZF3	-2.43378	3.00078	1.77075e-10	2.49632e-09
GGTA1P	1.38619	7.65845	1.77563e-10	2.49995e-09
FAM162A	-1.51586	4.28748	1.80333e-10	2.53237e-09
CIITA	-2.69344	3.03496	1.92482e-10	2.69949e-09
ANKRD44	-2.68854	4.96057	1.96558e-10	2.75121e-09
CTD-2336O2.1	1.03109	4.97652	1.96678e-10	2.75121e-09
SPINK2	-4.02967	0.789652	1.98898e-10	2.77867e-09
YTHDC1	-2.02218	3.84342	2.01848e-10	2.81626e-09
TMC6	-2.77293	3.72433	2.04483e-10	2.84906e-09
TRAF1	-3.52679	1.26734	2.04987e-10	2.84906e-09
PTPN2	-1.53095	5.50456	2.06715e-10	2.86939e-09
SAMD14	2.8486	4.77013	2.07739e-10	2.87625e-09
DSE	1.28654	4.56287	2.10279e-10	2.9077e-09
RP11-902B17.1	-3.77242	0.799771	2.13244e-10	2.94494e-09
UBAP1	1.1553	5.00441	2.13572e-10	2.94571e-09
WAS	-1.76127	3.52351	2.15424e-10	2.96749e-09
IGHV1OR15-1	-2.68524	1.24214	2.1871e-10	3.00892e-09
PELI2	1.88332	3.30257	2.21738e-10	3.04286e-09
NFXL1	-3.81728	2.31211	2.25364e-10	3.08872e-09
GIMAP2	-2.09609	2.6234	2.30418e-10	3.154e-09
NCKIPSD	1.44009	5.76258	2.34045e-10	3.1996e-09
IL2RA	-3.42179	0.971043	2.36868e-10	3.23412e-09
AQP10	1.35557	5.74566	2.41343e-10	3.29107e-09
MRPL32	-1.89085	2.71592	2.43844e-10	3.32099e-09
NEIL1	-3.98447	1.3348	2.47816e-10	3.37086e-09
CDKN1B	-3.31661	0.877752	2.5076e-10	3.40663e-09
EHD1	1.46764	5.81527	2.53807e-10	3.44371e-09
TRBV27	-3.01708	0.919135	2.56335e-10	3.47366e-09
PDE4B	-2.69842	2.86055	2.59523e-10	3.51247e-09
COX10-AS1	-3.15287	1.01556	2.6411e-10	3.5701e-09
KRTCAP3	-4.01229	0.78357	2.70932e-10	3.65775e-09
PSMD2	1.02583	7.23418	2.74009e-10	3.6901e-09
TIAL1	-1.77884	3.78609	2.81796e-10	3.79026e-09
ANP32E	-1.39979	4.17643	2.86584e-10	3.84988e-09
ERCC5	-2.46201	1.62266	2.95302e-10	3.96209e-09
AAK1	-2.51606	3.23816	2.97458e-10	3.98608e-09
ATG16L2	-2.34633	4.49396	2.98085e-10	3.98956e-09
PKIA	2.11401	3.32399	3.06385e-10	4.09558e-09
SH3BGRL2	1.11641	9.30211	3.14441e-10	4.19562e-09
SFXN3	1.39208	5.08463	3.14648e-10	4.19562e-09
ZNF778	1.13219	4.42745	3.15029e-10	4.19562e-09
POMK	-2.9749	0.979575	3.18366e-10	4.23485e-09
USP8	-1.04677	5.56188	3.19404e-10	4.24345e-09
NIPBL	-1.33294	5.98802	3.28284e-10	4.35609e-09
LEF1-AS1	-3.78214	0.895192	3.37144e-10	4.46819e-09
SNX22	-2.75896	1.47298	3.38277e-10	4.47773e-09
ZNF75A	-3.42506	1.66951	3.41118e-10	4.50982e-09
DDX46	-1.55388	5.39825	3.4267e-10	4.52483e-09
USP12	1.21857	5.57915	3.78527e-10	4.98617e-09
AGBL2	-4.24195	1.2569	3.80701e-10	5.00871e-09
CFAP70	-4.24094	0.856145	3.83215e-10	5.02762e-09
VOPP1	2.00195	2.64113	3.8353e-10	5.02762e-09
CYTIP	-1.57279	5.22067	3.84051e-10	5.02838e-09
JCHAIN	-2.39576	5.20571	3.86668e-10	5.05653e-09
HIBCH	-1.88056	4.05143	3.96798e-10	5.17652e-09
TMEM179B	-1.44674	4.41194	3.98591e-10	5.19366e-09
ZBTB48	-3.06709	2.18397	4.01814e-10	5.22937e-09
SRPK2	-1.46303	5.36775	4.02352e-10	5.23009e-09
GAREM2	-4.47915	1.88402	4.19793e-10	5.43725e-09
ZMAT3	2.75653	2.82325	4.22417e-10	5.4647e-09
ZNF700	-3.39673	0.904498	4.24136e-10	5.48041e-09
IGHA2	-2.68886	2.84989	4.26884e-10	5.50935e-09
RP11-175B9.3	-2.12416	1.44258	4.28746e-10	5.5268e-09
SCYL2	1.02828	6.95393	4.37565e-10	5.62997e-09
EIF4G2	1.22216	11.6786	4.37789e-10	5.62997e-09
NUFIP2	-1.9875	1.71121	4.39813e-10	5.6493e-09
DYNC2H1	-3.55612	1.89475	4.41376e-10	5.66266e-09
RP11-252A24.2	-3.58771	0.89204	4.43995e-10	5.68953e-09
THEM4	-2.35891	3.00179	4.50287e-10	5.76335e-09
CD151	1.08108	7.34875	4.53089e-10	5.79238e-09
TRAV12-3	-3.45651	0.979851	4.56265e-10	5.82611e-09
PPP2R2D	1.55496	5.12423	4.56994e-10	5.82856e-09
CRAT	1.46596	7.2825	4.90969e-10	6.24718e-09
XIST	-4.69004	1.58338	4.93778e-10	6.27555e-09
NDUFA12	-1.29898	5.16484	4.95905e-10	6.29521e-09
PFDN4	-1.93082	3.46411	4.98988e-10	6.32694e-09
SHPRH	-2.16399	3.96331	5.04254e-10	6.38624e-09
TMCO3	1.93693	3.96504	5.06292e-10	6.40457e-09
GMIP	2.2244	3.97975	5.09485e-10	6.43745e-09
TBC1D13	1.32037	4.65409	5.16877e-10	6.52324e-09
CDC40	-1.67196	4.89954	5.24671e-10	6.61391e-09
SLC40A1	1.28491	10.8727	5.36915e-10	6.75255e-09
DEGS1	-2.11059	2.55512	5.38823e-10	6.76869e-09
ARAP2	-2.93785	4.56868	5.40488e-10	6.78175e-09
SRPRB	-3.01174	2.85603	5.5803e-10	6.99376e-09
RTN1	2.16971	4.49279	5.67023e-10	7.09827e-09
C18orf21	-2.71334	2.48584	5.71661e-10	7.14807e-09
JAGN1	-2.66151	1.26615	5.75761e-10	7.19104e-09
PDE3B	-3.45423	2.45019	5.83403e-10	7.27811e-09
SYNGR2	-2.01098	3.8187	6.00206e-10	7.47912e-09
CCNJL	1.86863	2.87142	6.01587e-10	7.48772e-09
RPS23	-1.92945	6.0176	6.27131e-10	7.77886e-09
STX8	-1.50585	5.08212	6.33742e-10	7.85188e-09
HEG1	-3.74802	0.939909	6.37486e-10	7.88925e-09
EIF3M	-1.34474	6.57606	6.40205e-10	7.91387e-09
ICAM3	-1.61717	4.79532	6.47962e-10	8.00063e-09
44079	1.77796	8.8767	6.52745e-10	8.05052e-09
LINC00926	-2.07755	2.46821	6.61783e-10	8.15271e-09
PACS2	2.76822	4.01897	6.63501e-10	8.1646e-09
THYN1	-1.5113	5.0431	6.72535e-10	8.26638e-09
SSH1	1.82961	3.66194	6.82953e-10	8.37687e-09
MDN1	-2.61079	4.1677	6.83069e-10	8.37687e-09
CORO1C	1.1438	9.39354	6.95808e-10	8.52345e-09
KLF6	-1.25698	5.76266	6.97591e-10	8.53565e-09
PRDX4	-2.64892	3.55518	6.99996e-10	8.54579e-09
CFP	-2.18667	4.3713	7.04959e-10	8.59669e-09
MRPL24	-2.0157	3.74432	7.11607e-10	8.66802e-09
C16orf54	-2.52161	1.0781	7.15968e-10	8.71135e-09
RP11-142O6.1	-3.92551	2.05407	7.2954e-10	8.85758e-09
TRIB2	-2.4846	1.61107	7.29621e-10	8.85758e-09
CSDE1	1.07351	9.64579	7.41494e-10	8.99165e-09
OCIAD2	-1.41905	4.85595	7.489e-10	9.06118e-09
C19orf70	-1.48311	3.44696	7.618e-10	9.207e-09
MITF	1.06563	6.77036	7.81463e-10	9.43412e-09
PROSER2	2.30882	2.24991	8.22828e-10	9.91142e-09
CWC15	-1.3757	5.56595	8.31193e-10	1.00011e-08
KLHDC8B	1.4139	5.14707	8.34037e-10	1.00242e-08
PPP1CB	1.44125	3.54157	8.4526e-10	1.01478e-08
ENTPD5	1.28796	4.92199	8.47165e-10	1.01594e-08
ALOX5AP	-1.62166	5.25286	8.8771e-10	1.0585e-08
GLRX5	2.89668	1.62232	8.88513e-10	1.0585e-08
SELM	-2.46207	2.20358	8.93226e-10	1.06295e-08
TRDV2	-3.74302	1.12087	9.01487e-10	1.0716e-08
GALNT3	-3.61431	1.15887	9.07285e-10	1.07731e-08
ETV6	1.39583	4.1001	9.20845e-10	1.09222e-08
NKTR	-1.14094	6.08456	9.50781e-10	1.12649e-08
PRDX1	-1.20395	5.86809	9.53181e-10	1.1281e-08
KATNB1	1.16947	5.58934	9.54249e-10	1.12814e-08
PRKAR1A	1.27391	8.24918	9.92706e-10	1.17232e-08
PSTPIP1	-2.20497	3.91908	9.95642e-10	1.17451e-08
TEFM	-3.2888	1.38317	1.00153e-09	1.18018e-08
ATAT1	-3.83896	1.18451	1.00542e-09	1.18347e-08
APOL6	-2.40931	2.12638	1.01628e-09	1.19496e-08
TRAV27	-3.79639	0.708781	1.03463e-09	1.21522e-08
RAB6B	1.44756	4.97447	1.0395e-09	1.21961e-08
BIN1	-2.01569	4.53713	1.05813e-09	1.24013e-08
MRPS31	-2.19665	3.34789	1.06022e-09	1.24053e-08
CORO1A	-1.07719	6.96019	1.06076e-09	1.24053e-08
NBPF3	1.82143	3.87586	1.07324e-09	1.25377e-08
PFKL	1.27193	5.98756	1.07654e-09	1.25627e-08
GNA15	2.27007	4.01432	1.0856e-09	1.26549e-08
VPS26B	2.04109	3.67248	1.08773e-09	1.2666e-08
EMILIN1	4.13477	1.25291	1.10293e-09	1.28293e-08
C6orf25	1.13274	10.1018	1.12214e-09	1.30388e-08
ZFP36	-2.75265	1.83971	1.12475e-09	1.3055e-08
RAB5B	1.27343	5.31071	1.14561e-09	1.327e-08
RBMX2	-1.93967	2.90918	1.14572e-09	1.327e-08
GATAD2A	1.62474	4.07425	1.15818e-09	1.34e-08
PUS7L	-2.03573	2.36951	1.16151e-09	1.34242e-08
CPED1	1.60814	5.29425	1.17553e-09	1.35718e-08
PACRGL	-3.90429	0.744067	1.18125e-09	1.36233e-08
MZB1	-3.14675	3.46943	1.18709e-09	1.36761e-08
AIDA	1.22573	4.05721	1.20705e-09	1.38914e-08
ATP6V0A1	1.47146	5.58526	1.25177e-09	1.43754e-08
PHTF1	1.48369	4.82812	1.26929e-09	1.45612e-08
DBI	-1.13429	5.37046	1.27324e-09	1.45912e-08
SLC12A9	-2.74574	1.32773	1.31388e-09	1.50409e-08
DNHD1	-3.12628	1.57034	1.32064e-09	1.51024e-08
RALGAPA1	-2.13996	2.68912	1.32314e-09	1.5115e-08
IFT172	-3.85939	1.71702	1.38798e-09	1.58391e-08
POLE	-3.24844	1.62889	1.39211e-09	1.58694e-08
SLFN12L	-2.82192	1.71499	1.4094e-09	1.60497e-08
ANKRD17	-1.82112	4.95312	1.42122e-09	1.61673e-08
SPEF2	-2.96775	2.25205	1.43123e-09	1.62623e-08
ADAM19	-3.22231	1.22247	1.43257e-09	1.62623e-08
CCDC174	-1.61212	4.6052	1.46697e-09	1.66354e-08
ESF1	-2.54139	3.61426	1.47596e-09	1.67198e-08
SP140	-2.10209	5.03085	1.49446e-09	1.69117e-08
SLC38A1	-2.07813	5.42041	1.5092e-09	1.70429e-08
RORA	-2.61624	3.48459	1.51638e-09	1.71062e-08
NOP58	-1.45292	5.99241	1.52796e-09	1.7219e-08
AFG3L1P	-3.07432	1.71842	1.53419e-09	1.72712e-08
KIAA1551	-1.45947	4.36244	1.54465e-09	1.73709e-08
SLBP	1.30157	5.05714	1.54837e-09	1.73946e-08
RTTN	-2.97202	2.34696	1.56302e-09	1.75412e-08
UPF1	2.9108	3.73518	1.57126e-09	1.76154e-08
ICK	-3.19135	0.998796	1.58923e-09	1.77984e-08
IGHV3-74	-3.41736	1.03933	1.59646e-09	1.78609e-08
ZC3HAV1L	1.56059	3.29088	1.63212e-09	1.82411e-08
TNFSF10	-2.06445	3.82842	1.65906e-09	1.8523e-08
ANAPC10	-2.5087	2.08414	1.68463e-09	1.87698e-08
CHD6	-1.26013	4.12225	1.68662e-09	1.87727e-08
VPS8	1.49486	7.43644	1.70718e-09	1.8982e-08
TMX3	-2.62008	3.42601	1.71658e-09	1.90671e-08
SELPLG	-1.84947	3.04729	1.72275e-09	1.9116e-08
IGKV2D-29	-3.50237	0.789274	1.75182e-09	1.94187e-08
CERS2	1.00735	7.91419	1.77578e-09	1.96423e-08
FKBP2	-1.39649	3.95213	1.77743e-09	1.96423e-08
NNT	1.28254	7.0497	1.78342e-09	1.96885e-08
ADAM9	1.36762	7.56963	1.79636e-09	1.98111e-08
MYDGF	-2.43021	3.55402	1.79956e-09	1.98262e-08
CRLS1	1.50117	4.55524	1.80985e-09	1.9916e-08
XPA	-2.19385	3.64863	1.81138e-09	1.9916e-08
FCRL2	-3.49428	2.17048	1.85062e-09	2.03269e-08
ID3	-2.52751	2.29676	1.85918e-09	2.04002e-08
RPS26	-1.46991	7.61089	1.8613e-09	2.04027e-08
XCL2	-2.5835	1.5281	1.86361e-09	2.04075e-08
MRPS18B	-1.70349	4.19205	1.89626e-09	2.0744e-08
LHFPL2	1.79578	2.51464	1.97557e-09	2.15898e-08
CD19	-2.88101	3.30839	1.99007e-09	2.17264e-08
TSPAN3	-2.79253	3.38785	2.02916e-09	2.21309e-08
ZNF204P	-3.69996	0.95014	2.04312e-09	2.22607e-08
SLC37A1	1.34292	5.58419	2.04698e-09	2.22804e-08
SHARPIN	1.38573	5.99949	2.07954e-09	2.25895e-08
MCM6	1.15731	6.43833	2.08719e-09	2.26499e-08
GPATCH2	-3.15087	1.28894	2.13884e-09	2.31872e-08
TXNL4B	1.08437	5.94374	2.17168e-09	2.35197e-08
FAM172A	-1.71506	3.91381	2.19234e-09	2.37117e-08
RAB29	-1.64419	3.50194	2.19379e-09	2.37117e-08
CLEC2B	-1.83216	5.32235	2.25964e-09	2.43748e-08
EMC7	-2.1381	4.05677	2.30961e-09	2.48891e-08
TRMT112	-1.0065	5.25374	2.33187e-09	2.50791e-08
KIF21B	-2.57974	1.67535	2.34447e-09	2.51789e-08
ITGB2	-1.51647	6.9718	2.34579e-09	2.51789e-08
COPA	1.16162	8.01704	2.39546e-09	2.56613e-08
MAN1A1	1.84921	4.90424	2.4321e-09	2.6028e-08
IGHV1-69	-2.68973	1.51888	2.44442e-09	2.61083e-08
ABHD4	1.13858	5.72713	2.47561e-09	2.64155e-08
CAMTA2	1.16793	4.71212	2.51189e-09	2.67762e-08
DNM1	2.37566	4.27104	2.52609e-09	2.69011e-08
CCDC66	-1.28778	4.75442	2.54289e-09	2.70534e-08
PQLC1	3.61559	1.76791	2.55954e-09	2.71773e-08
MFSD2B	1.23272	6.80829	2.60122e-09	2.75928e-08
SP100	-1.16895	6.90986	2.66117e-09	2.82012e-08
NCAPH2	-2.64052	2.74468	2.67471e-09	2.83169e-08
BTN3A3	-2.18645	2.85627	2.72829e-09	2.8856e-08
PRPF39	-2.4687	3.80988	2.80191e-09	2.9577e-08
SNAP29	1.13646	4.83733	2.82964e-09	2.98406e-08
TRAV4	-3.25335	0.886577	2.84752e-09	3e-08
SNRPA1	-2.1632	4.3677	2.89158e-09	3.04203e-08
POLR2F	-1.43924	4.00975	2.89303e-09	3.04203e-08
ALG1	-2.90103	1.93713	2.91977e-09	3.06717e-08
HPSE	1.51803	5.78017	2.92903e-09	3.07393e-08
IKZF2	-3.23409	1.00038	3.00352e-09	3.14905e-08
LINC01588	-3.88486	0.838659	3.07352e-09	3.21622e-08
HLA-DMB	-2.12779	3.67899	3.08013e-09	3.22003e-08
CCDC152	-2.45464	2.64772	3.13498e-09	3.27421e-08
AGBL5	1.08995	5.96734	3.14401e-09	3.28048e-08
SNRNP27	-1.201	4.09345	3.23328e-09	3.37038e-08
PDE9A	-3.94918	0.760068	3.23733e-09	3.37137e-08
ERP29	-1.30198	4.29081	3.25702e-09	3.38861e-08
CLEC17A	-3.74712	1.00589	3.31164e-09	3.43884e-08
ABI2	1.06602	5.59495	3.35657e-09	3.48216e-08
NTAN1	1.10175	6.84971	3.37798e-09	3.50102e-08
TIMM10	-1.67068	2.32539	3.39586e-09	3.5162e-08
CDK11B	-1.88441	2.49002	3.53703e-09	3.65887e-08
SNHG1	-2.46705	3.08231	3.5473e-09	3.66599e-08
LOXL3	1.38163	5.76341	3.57883e-09	3.69506e-08
SLC9A3R1	1.51735	5.63729	3.7058e-09	3.82251e-08
KLRC1	-2.95212	3.29692	3.71421e-09	3.82755e-08
ZAP70	-2.12035	4.0632	3.74802e-09	3.85765e-08
USPL1	-2.74819	2.39254	3.75054e-09	3.85765e-08
CASP8	-2.20681	4.24511	3.78646e-09	3.8909e-08
PCSK5	-2.63119	1.80307	3.8137e-09	3.91518e-08
ITGB3	1.64756	2.23178	3.87807e-09	3.9775e-08
ASAP2	1.21937	6.68782	3.89846e-09	3.99463e-08
LARS2	-3.51468	1.38745	3.93169e-09	4.02487e-08
G6PD	1.17387	5.96126	3.94509e-09	4.03479e-08
RP11-1023L17.1	-3.4288	0.909914	4.00747e-09	4.09086e-08
ZNF217	-2.37681	1.72773	4.03879e-09	4.11896e-08
MRPL20	-1.21315	4.24338	4.07285e-09	4.14662e-08
FAF2	-2.39862	3.0746	4.07357e-09	4.14662e-08
RP11-796E2.4	-2.73469	1.27313	4.14925e-09	4.21762e-08
RSBN1	-1.94272	2.62664	4.15206e-09	4.21762e-08
PRKAR1B	1.05985	8.21336	4.25101e-09	4.31105e-08
TEX9	1.28511	6.42621	4.28407e-09	4.34053e-08
KLF12	-2.50584	2.14396	4.29732e-09	4.34988e-08
RRP7BP	-3.00579	1.07678	4.30181e-09	4.35037e-08
CRKL	1.25376	3.77309	4.33883e-09	4.38371e-08
HM13	-2.25875	4.21002	4.42609e-09	4.46771e-08
GFM1	-2.59477	3.69349	4.46196e-09	4.49973e-08
CYB5R3	1.13878	9.96206	4.50542e-09	4.53934e-08
SMIM11A	-1.62758	2.97101	4.60784e-09	4.63821e-08
AIP	-1.15407	4.50778	4.90034e-09	4.92807e-08
ZRSR2	-1.75214	4.47962	4.91688e-09	4.94012e-08
BRD3	1.29765	5.67547	5.07515e-09	5.09441e-08
TM4SF1	1.88106	3.28146	5.14053e-09	5.15527e-08
PARP8	-1.64261	5.59259	5.18905e-09	5.19748e-08
TSPAN13	1.40231	4.99508	5.19221e-09	5.19748e-08
JMJD1C	-1.06184	6.11371	5.21629e-09	5.21677e-08
ARHGAP24	-2.5884	2.50933	5.26721e-09	5.26284e-08
ABCC4	1.25613	9.38504	5.29607e-09	5.2868e-08
GMNN	-3.0314	1.82857	5.35817e-09	5.34136e-08
CTDSP2	1.49811	3.83986	5.36057e-09	5.34136e-08
PDCD5	-1.46869	4.49575	5.3775e-09	5.35331e-08
ZNF566	-3.48277	0.78256	5.45954e-09	5.42501e-08
IGLV1-40	-2.84452	2.1408	5.4997e-09	5.45992e-08
BTBD6	2.74915	1.55331	5.63174e-09	5.58077e-08
AGPAT1	1.12612	3.76366	5.68786e-09	5.63124e-08
PACS1	1.60819	5.05745	5.71302e-09	5.65099e-08
PARP15	-2.63028	2.58018	5.7213e-09	5.65402e-08
SLA2	1.05347	8.09413	5.72673e-09	5.65424e-08
CHRM3-AS2	-3.07494	1.40295	5.78411e-09	5.70327e-08
MCM8	-3.65878	1.37209	5.78691e-09	5.70327e-08
IFNG-AS1	-3.37995	1.36981	5.97037e-09	5.87873e-08
SAMD9L	-2.05173	3.65891	6.0488e-09	5.95055e-08
LBH	-1.9891	2.58615	6.31263e-09	6.20446e-08
CWF19L2	-1.84256	5.2972	6.32386e-09	6.20987e-08
LYRM2	-1.82925	2.91049	6.3508e-09	6.23068e-08
ZNF292	-1.94753	2.80606	6.37143e-09	6.24527e-08
ABT1	-1.51238	2.9222	6.40821e-09	6.27564e-08
TRBV6-5	-2.55874	1.17433	6.42489e-09	6.28631e-08
KIAA0040	-2.0785	2.25428	6.57382e-09	6.42286e-08
C1orf162	-1.37703	6.29607	6.57631e-09	6.42286e-08
NOTCH2	-2.2395	2.74564	6.74329e-09	6.58001e-08
LSM3	-1.17244	5.11755	6.87406e-09	6.69557e-08
C9orf142	-1.89672	3.78921	6.94894e-09	6.76243e-08
SRRM1	-1.02575	6.66676	7.05337e-09	6.85175e-08
RAB21	2.3081	2.96976	7.08198e-09	6.87339e-08
PALMD	3.90919	1.04999	7.15686e-09	6.93365e-08
TIMM21	-2.84875	2.16899	7.23032e-09	6.99517e-08
CAPRIN2	-2.67532	2.51797	7.23327e-09	6.99517e-08
PADI4	1.3404	8.94532	7.3684e-09	7.11316e-08
FAM118A	-2.52106	2.31766	7.38479e-09	7.12264e-08
METTL5	-1.60588	4.16492	7.54842e-09	7.274e-08
PMM2	-2.77033	2.1686	7.56356e-09	7.28211e-08
DNAJB11	-2.2873	3.71203	7.63236e-09	7.34183e-08
FAM101B	2.35225	1.87162	7.73186e-09	7.43095e-08
PYHIN1	-1.87984	4.33506	7.87068e-09	7.55767e-08
DOK6	2.34248	3.32851	7.96992e-09	7.63943e-08
TSPAN2	1.14346	6.88176	8.01026e-09	7.67131e-08
HAPLN3	-3.16289	0.750875	8.03419e-09	7.68743e-08
FCER2	-2.80911	3.84363	8.04649e-09	7.69242e-08
DDX12P	-3.54902	0.794045	8.10488e-09	7.74141e-08
MEAF6	-1.05674	5.07446	8.17444e-09	7.79412e-08
COA4	-2.04843	1.43844	8.24247e-09	7.85207e-08
IGHV3-48	-3.25145	1.09626	8.45086e-09	8.04353e-08
TIMM44	-2.55583	2.06637	8.49317e-09	8.07671e-08
SNRPG	-1.16287	4.76223	8.59812e-09	8.16935e-08
SPOCK2	-3.17687	2.33437	8.64868e-09	8.20301e-08
TMEM168	-3.2976	1.01215	8.68815e-09	8.23324e-08
LPAR2	-2.88524	0.913682	8.74758e-09	8.28231e-08
SAV1	1.28445	5.67918	8.75799e-09	8.28494e-08
TMEM39A	-2.9966	1.73231	8.81671e-09	8.33321e-08
SEC14L5	1.72695	3.74687	8.86759e-09	8.374e-08
ZNRF2	1.92335	3.5196	8.90059e-09	8.39785e-08
SP140L	-1.88239	3.95533	8.99854e-09	8.47552e-08
IK	-1.08013	6.89549	9.10623e-09	8.5695e-08
ATP6V1B2	1.02927	6.22158	9.16316e-09	8.60813e-08
HSPA5	-1.86037	5.37616	9.37914e-09	8.78818e-08
LEPR	1.21271	7.84838	9.69696e-09	9.0703e-08
MRPL50	-2.14512	1.53949	9.8482e-09	9.20382e-08
SMARCB1	-1.67667	3.60721	1.00634e-08	9.39681e-08
LAMP1	1.9318	3.00611	1.02238e-08	9.53839e-08
MED16	1.40355	5.27107	1.03158e-08	9.61599e-08
USP53	-2.86277	1.95218	1.03999e-08	9.68599e-08
EXOC3L2	3.64853	2.05111	1.05646e-08	9.83094e-08
FUCA1	-2.95899	2.30423	1.06502e-08	9.90212e-08
TMC8	-2.59743	2.22896	1.07024e-08	9.94216e-08
TMSB10	-1.12324	8.68324	1.09786e-08	1.01813e-07
ADCY10P1	-3.17083	1.56147	1.12601e-08	1.04334e-07
RANBP2	-1.86801	3.86656	1.12879e-08	1.04502e-07
MICAL1	-2.22701	4.70623	1.13623e-08	1.05101e-07
SGCB	-3.445	0.89394	1.13862e-08	1.05233e-07
IGHA1	-2.22605	5.00096	1.14331e-08	1.05486e-07
RNASE6	-2.42025	2.0549	1.14812e-08	1.0584e-07
KIF3C	1.47806	4.07266	1.16577e-08	1.07376e-07
UPF3B	-1.62345	4.40374	1.18e-08	1.08502e-07
TMA16	-1.82397	3.09548	1.20334e-08	1.10554e-07
NHP2	-1.34155	3.27703	1.22552e-08	1.12463e-07
PSD3	1.47732	4.25312	1.2262e-08	1.12463e-07
FERMT3	1.09452	11.1098	1.23565e-08	1.13235e-07
IGLV4-69	-3.12269	1.13454	1.23967e-08	1.13508e-07
SIVA1	-1.38643	3.52388	1.26662e-08	1.15877e-07
ZNRD1	-1.50904	3.0873	1.2864e-08	1.17488e-07
THEMIS	-2.97098	2.66101	1.29099e-08	1.17809e-07
GLIPR1	-2.06754	4.77612	1.30793e-08	1.19153e-07
CLK2	-2.68882	2.70726	1.35258e-08	1.23015e-07
SLC7A6	-2.66621	2.51961	1.37794e-08	1.25216e-07
CD69	-1.9412	5.13974	1.39888e-08	1.27012e-07
NGDN	-1.99222	4.73533	1.42248e-08	1.29046e-07
TMEM147	-2.00007	3.22755	1.43107e-08	1.29717e-07
SUGT1	-1.22548	5.22717	1.44331e-08	1.30718e-07
CNIH4	-1.59557	3.78085	1.45286e-08	1.31473e-07
DPY30	-1.55741	4.05413	1.46192e-08	1.32182e-07
SORT1	1.98904	4.4882	1.49181e-08	1.34773e-07
CDK14	1.55215	4.28729	1.53426e-08	1.38377e-07
MYBBP1A	-2.63569	1.92435	1.55016e-08	1.39694e-07
MRPL21	-1.72255	4.06728	1.5778e-08	1.42068e-07
NCOA1	1.00343	6.33184	1.63312e-08	1.46805e-07
TMEM104	1.02207	4.70317	1.63549e-08	1.46896e-07
GNAQ	1.3	5.97248	1.64091e-08	1.47219e-07
WSB2	1.52154	4.51141	1.6418e-08	1.47219e-07
CHD1	-1.94911	5.13564	1.64869e-08	1.47715e-07
MRPS5	-1.79559	4.43769	1.65467e-08	1.48128e-07
PDIA6	-1.65975	4.985	1.6641e-08	1.48849e-07
MTF2	-1.31027	4.90256	1.74286e-08	1.55637e-07
TAL1	1.72918	2.23562	1.76032e-08	1.57067e-07
JAK2	1.07632	6.30726	1.79439e-08	1.5986e-07
MXRA7	3.87889	1.50021	1.79457e-08	1.5986e-07
KAT2A	-3.1606	2.26024	1.87718e-08	1.67081e-07
SEC11A	-1.20125	5.21548	1.89421e-08	1.68459e-07
ZNF671	-3.21816	1.16269	1.91278e-08	1.69971e-07
WASF1	1.96288	4.06254	1.96833e-08	1.7462e-07
DOK3	1.98315	3.24198	2.04331e-08	1.80976e-07
TRMT10C	-1.84679	1.35179	2.04698e-08	1.81153e-07
THOC3	-2.03947	1.23949	2.05194e-08	1.81445e-07
RASGRP2	1.03499	7.60883	2.06326e-08	1.82297e-07
CEP44	1.05812	5.55918	2.06948e-08	1.82697e-07
S1PR1	-2.80349	1.40343	2.11251e-08	1.86193e-07
ANKZF1	-2.1728	3.50837	2.12193e-08	1.86871e-07
DPP4	-3.72065	2.95176	2.13062e-08	1.87484e-07
NDFIP2	-3.79432	1.0142	2.13702e-08	1.87895e-07
FAM13A-AS1	-3.80722	0.823524	2.14359e-08	1.88319e-07
IGKV1-8	-3.28351	0.796038	2.15095e-08	1.88813e-07
NUDT4	1.64486	3.2303	2.22354e-08	1.95027e-07
EYA3	-2.2272	2.36224	2.2753e-08	1.99245e-07
RHAG	3.5186	2.10807	2.31149e-08	2.02251e-07
KMT2D	-2.38629	2.51953	2.37285e-08	2.07285e-07
PDK1	1.38326	5.15281	2.37715e-08	2.07493e-07
GPR65	-2.23005	1.49757	2.39252e-08	2.08667e-07
KLHL5	1.83732	5.48787	2.4253e-08	2.11187e-07
SLC2A1	-2.89533	1.54182	2.44837e-08	2.12853e-07
CYP20A1	-1.88837	4.06312	2.47399e-08	2.14872e-07
R3HCC1	-1.72873	3.68272	2.47556e-08	2.14872e-07
ENTPD3-AS1	-2.302	1.32276	2.48253e-08	2.15305e-07
TRGC2	-2.16327	2.72256	2.49984e-08	2.16633e-07
IGHV3-7	-2.66998	1.33448	2.53404e-08	2.19421e-07
PLA2G4C	1.28946	5.55473	2.545e-08	2.20194e-07
PPA2	-1.18944	5.33841	2.57021e-08	2.22198e-07
TRMT10B	-2.46298	2.94552	2.65723e-08	2.2951e-07
TMEM42	-2.59338	1.24476	2.65902e-08	2.2951e-07
IFI16	-1.10779	5.77926	2.70002e-08	2.32864e-07
LZTS2	3.15493	1.87293	2.75009e-08	2.36768e-07
SLC4A8	-3.651	0.843171	2.75185e-08	2.36768e-07
TRAV8-2	-3.28221	0.762894	2.76295e-08	2.37535e-07
ARG2	1.05175	5.71935	2.85922e-08	2.45422e-07
NSUN5P1	-2.50443	1.7121	2.90893e-08	2.49294e-07
HSDL1	1.27362	3.94657	2.91703e-08	2.49791e-07
SIAH2	2.40064	1.31093	2.94313e-08	2.51827e-07
EXOSC7	-2.02373	2.94412	2.95131e-08	2.52129e-07
ITGA4	-2.20731	5.44834	2.97134e-08	2.5364e-07
KLRG1	-1.8871	3.00563	2.97738e-08	2.53956e-07
PIBF1	-1.90833	4.27661	2.98128e-08	2.54088e-07
SETD1A	-2.72489	1.06683	3.07489e-08	2.61245e-07
STUB1	2.14747	2.8487	3.11597e-08	2.64528e-07
TPM1	1.05995	9.37712	3.11882e-08	2.64563e-07
VASP	1.24676	5.47793	3.18076e-08	2.69396e-07
KIAA1109	-1.75287	5.15646	3.25656e-08	2.75385e-07
COG3	-2.34458	2.32248	3.27823e-08	2.77002e-07
KRR1	-1.448	4.31024	3.32163e-08	2.8045e-07
LMNA	1.21037	8.53108	3.34459e-08	2.8195e-07
C9orf3	1.53528	3.197	3.35687e-08	2.82765e-07
RPF1	-1.65574	4.61113	3.41637e-08	2.87553e-07
PSMG4	-1.84754	2.09071	3.42784e-08	2.88118e-07
ZFP36L1	-1.74307	2.68153	3.42839e-08	2.88118e-07
NTRK1	3.06713	1.14905	3.44788e-08	2.89531e-07
HERPUD1	-1.93416	4.78131	3.48239e-08	2.92203e-07
CD8A	-2.50585	1.6328	3.49711e-08	2.93211e-07
ZNF346	1.70845	3.43791	3.51862e-08	2.94787e-07
TMEM208	-2.00125	3.27495	3.53293e-08	2.95757e-07
LGALS3BP	1.56105	3.70053	3.58971e-08	3.00047e-07
IGLV7-43	-3.53811	0.725502	3.60252e-08	3.00885e-07
IL12RB1	-2.40343	2.8686	3.62434e-08	3.02475e-07
POMGNT1	-3.24039	2.3825	3.65757e-08	3.05013e-07
RRAS	1.19286	5.64143	3.66531e-08	3.05424e-07
PDE7A	-2.56094	2.88988	3.68481e-08	3.06577e-07
DDX31	-2.98433	1.51591	3.73579e-08	3.10581e-07
GTPBP2	1.13224	7.13424	3.74507e-08	3.11114e-07
C7orf43	-2.94455	0.976141	3.77381e-08	3.13261e-07
MED10	-1.02714	4.16437	3.78476e-08	3.1393e-07
PRDM2	-1.51682	2.5441	3.79217e-08	3.14304e-07
FAM134A	2.05685	2.92295	3.80835e-08	3.15404e-07
QSOX1	1.44756	4.09404	3.83366e-08	3.17257e-07
BIN3	-1.83809	3.24484	3.85609e-08	3.1887e-07
TTC24	-3.35842	0.825567	3.99854e-08	3.30146e-07
IL11RA	-2.77389	2.1619	4.00655e-08	3.30555e-07
NREP	1.4703	3.46165	4.02987e-08	3.32227e-07
METTL21A	-1.97441	1.75385	4.06e-08	3.3425e-07
RDH13	-2.41631	0.771001	4.06058e-08	3.3425e-07
SPCS2	-1.01244	5.06962	4.08025e-08	3.35434e-07
WWC3	1.75587	4.09567	4.08114e-08	3.35434e-07
SYNM	2.77594	1.31854	4.11369e-08	3.37852e-07
FAM213B	2.07664	2.16249	4.17765e-08	3.42846e-07
C11orf1	-1.83458	2.17761	4.21539e-08	3.45681e-07
IGKV1-17	-3.80922	1.42123	4.29982e-08	3.52072e-07
TRAV8-6	-3.16448	0.745987	4.3667e-08	3.57279e-07
ALG5	-2.54807	3.99692	4.39263e-08	3.59129e-07
IL10RA	-2.06786	3.72738	4.43524e-08	3.6234e-07
NDFIP1	1.14721	6.46479	4.47902e-08	3.65641e-07
KIR2DL3	-3.38424	1.16006	4.48927e-08	3.66202e-07
TAMM41	-2.06972	2.99007	4.51552e-08	3.6779e-07
ZNF518A	-2.08962	2.44755	4.53248e-08	3.6881e-07
GNL3	-1.53058	5.17892	4.64793e-08	3.7744e-07
SLC6A6	1.1038	5.14377	4.67565e-08	3.79407e-07
RP11-345K20.2	-2.54938	0.974748	4.70908e-08	3.81834e-07
PTAR1	-2.27776	2.00458	4.75289e-08	3.85098e-07
ANXA11	1.17586	7.32945	4.75688e-08	3.85133e-07
KIN	-1.55278	4.40283	4.8025e-08	3.88536e-07
LRPAP1	-1.49694	4.89091	4.84458e-08	3.91357e-07
PIEZO1	-2.65643	2.32656	4.91656e-08	3.96581e-07
SREK1IP1	-1.138	4.56397	4.92529e-08	3.96989e-07
NDUFS3	-1.6589	3.95709	4.98959e-08	4.01874e-07
ABCC2	-3.71664	0.699816	5.11788e-08	4.119e-07
ODF2L	-1.4324	4.55341	5.15498e-08	4.14578e-07
AP001258.4	-2.8234	0.828124	5.2489e-08	4.21819e-07
PDGFC	1.03125	5.27696	5.25594e-08	4.22071e-07
LMF1	-2.62073	0.968969	5.32092e-08	4.26973e-07
ADRBK2	1.13543	6.25073	5.32917e-08	4.27319e-07
METTL9	1.41835	4.53464	5.44419e-08	4.3622e-07
DENND4C	1.10259	7.05601	5.47647e-08	4.38482e-07
RAB22A	2.39051	2.50174	5.55887e-08	4.44423e-07
LY86	-1.61131	4.94293	5.6198e-08	4.48632e-07
STARD9	-2.83554	0.737305	5.64266e-08	4.50126e-07
SNED1	-3.43794	0.798793	5.65761e-08	4.50986e-07
CDH6	3.07339	2.47776	5.85724e-08	4.66353e-07
CDC25B	-2.53682	3.15132	5.85898e-08	4.66353e-07
TYMP	3.15748	2.98799	5.89498e-08	4.68874e-07
RFC1	-1.17972	5.22683	5.95029e-08	4.72766e-07
TGFBR3	-2.88819	1.92229	5.96019e-08	4.73019e-07
PRPF4B	-1.8962	4.39795	6.01684e-08	4.77166e-07
SFPQ	-1.60394	5.4502	6.19079e-08	4.89886e-07
PTPRO	-3.64156	1.59037	6.22479e-08	4.92217e-07
CX3CR1	-2.37838	1.55367	6.44142e-08	5.08605e-07
SEL1L3	1.74082	5.13423	6.56147e-08	5.17707e-07
ZFP62	-2.76562	1.29892	6.59339e-08	5.19846e-07
PHB	-1.40209	4.65735	6.61417e-08	5.21106e-07
APBB1	-2.37024	2.76262	6.66367e-08	5.24625e-07
AGFG1	1.61839	3.68295	6.69327e-08	5.26573e-07
DNM2	2.18443	4.12192	6.76788e-08	5.32056e-07
TMEM173	-2.22275	3.02473	6.78657e-08	5.33139e-07
RBM10	-1.73374	3.54383	6.84283e-08	5.36781e-07
IL2RB	-2.46152	2.95201	6.868e-08	5.37977e-07
GRPEL1	-1.51714	3.12387	6.90819e-08	5.40734e-07
LRP12	1.22786	5.21118	6.94331e-08	5.43091e-07
BUB3	-1.04015	5.63147	7.08206e-08	5.53146e-07
EBP	-1.58652	3.15168	7.10326e-08	5.54402e-07
HACD2	-3.15321	1.05589	7.11283e-08	5.5475e-07
UHRF1BP1	1.5373	4.29114	7.18666e-08	5.60105e-07
EZH1	-1.91339	4.24856	7.21611e-08	5.61996e-07
ST6GAL1	1.25343	5.52886	7.23518e-08	5.63077e-07
HDAC6	1.17835	5.09652	7.26271e-08	5.64814e-07
LYAR	-1.51379	4.19314	7.36365e-08	5.72253e-07
CDC34	2.60043	2.38868	7.41211e-08	5.75496e-07
ETFB	-1.01226	3.32508	7.416e-08	5.75496e-07
PCSK7	1.2077	4.55091	7.43057e-08	5.76215e-07
BTG2	-2.10944	1.46983	7.75137e-08	6.00662e-07
MICA	-2.53678	1.3821	7.85467e-08	6.08232e-07
ZC3H15	-1.0506	5.31183	7.91505e-08	6.1247e-07
CCNL2	-2.06407	3.80927	7.974e-08	6.16152e-07
NCKAP1	1.23542	6.70683	8.14371e-08	6.28817e-07
DMTF1	-1.77403	4.58356	8.19423e-08	6.31818e-07
TM7SF3	1.43303	4.62682	8.22886e-08	6.34038e-07
HLA-DOA	-2.44629	1.62442	8.2772e-08	6.36857e-07
EPB41L3	1.56613	5.70433	8.33203e-08	6.40621e-07
TNFAIP8	-1.21589	2.7205	8.38635e-08	6.4434e-07
LSM8	-1.32163	4.01758	8.40823e-08	6.45564e-07
PANK2	1.43893	4.69147	8.46976e-08	6.49368e-07
SIGIRR	-1.86003	3.37514	8.5316e-08	6.53647e-07
HAX1	-1.31987	4.7323	8.54931e-08	6.54272e-07
MOB2	1.16228	4.93801	8.55183e-08	6.54272e-07
GRAP	-3.04428	0.789541	8.56439e-08	6.54771e-07
STAP1	-2.2643	3.61664	8.7068e-08	6.6519e-07
PHIP	-1.18736	6.39302	8.94147e-08	6.82156e-07
SNX14	-1.9848	4.52089	9.0591e-08	6.90645e-07
APBB3	-1.91443	2.17062	9.29671e-08	7.08262e-07
CHD8	-1.53185	3.98001	9.35559e-08	7.12106e-07
TBC1D4	-2.01201	3.30712	9.36031e-08	7.12106e-07
NELFB	2.78814	2.72099	9.41863e-08	7.15539e-07
CHCHD10	-2.39868	1.33767	9.42901e-08	7.15825e-07
AP4B1	-2.48875	2.30417	9.43739e-08	7.15961e-07
RASA2	-1.75211	4.63131	9.53669e-08	7.22988e-07
JMJD8	2.24781	2.35317	9.60963e-08	7.28009e-07
POLR1C	-2.20551	3.03987	9.63526e-08	7.2944e-07
SH2D1B	-1.72524	3.36109	9.72048e-08	7.35379e-07
CDIPT	1.82613	3.24309	9.83775e-08	7.43731e-07
SMTN	2.21037	3.92603	9.96499e-08	7.52826e-07
SGF29	-2.1114	3.80228	1.0004e-07	7.55247e-07
MAML2	-2.74816	1.19289	1.00833e-07	7.60702e-07
ZNF852	-2.57233	0.913838	1.02561e-07	7.72126e-07
USP3	-1.09406	4.99199	1.03507e-07	7.78709e-07
MCM3AP	-2.23289	2.44645	1.04592e-07	7.86323e-07
ALG14	-2.92918	0.966304	1.04724e-07	7.8677e-07
CCDC130	-2.49214	2.4617	1.0501e-07	7.88375e-07
ANKRD20A11P	-3.39868	2.66587	1.05825e-07	7.93396e-07
MED12L	1.18903	4.80376	1.0648e-07	7.97206e-07
OTUD6B	-2.67821	2.06448	1.07054e-07	8.00947e-07
AP1G2	-1.57398	4.28221	1.07757e-07	8.05099e-07
SLC25A38	-1.85548	3.17706	1.08809e-07	8.12396e-07
NEK4	1.0374	5.74901	1.09276e-07	8.15319e-07
DGKG	1.12074	5.79474	1.09351e-07	8.15319e-07
SPIDR	-1.53241	3.99896	1.09549e-07	8.16234e-07
BRCC3	-1.63242	3.81163	1.09812e-07	8.17634e-07
GCKR	3.06402	2.35359	1.10831e-07	8.24655e-07
FAM177B	-3.12432	1.12323	1.11182e-07	8.26697e-07
ZNF672	2.3845	2.00216	1.11276e-07	8.26829e-07
ADSL	-1.38981	5.00699	1.12134e-07	8.32063e-07
BCKDHB	-3.33621	1.85763	1.13193e-07	8.39346e-07
CCDC34	-2.48036	1.43232	1.13397e-07	8.40281e-07
LINC00863	1.78413	2.39233	1.13867e-07	8.4319e-07
TRAV12-2	-3.07712	0.770382	1.15834e-07	8.57175e-07
PRRC2A	-1.56539	3.20372	1.1846e-07	8.74214e-07
KLHL35	2.53447	2.96224	1.19131e-07	8.78571e-07
DENND2D	-1.25688	5.56825	1.19349e-07	8.79577e-07
CEP63	-1.37307	4.4565	1.21245e-07	8.92948e-07
APOL1	-2.77323	1.55709	1.22167e-07	8.99125e-07
RBM48	-2.31585	2.69913	1.22257e-07	8.99178e-07
PHF3	-1.30848	4.63394	1.23355e-07	9.05414e-07
DAP3	-1.03318	5.99759	1.25858e-07	9.21911e-07
USP36	-2.19864	2.97019	1.27866e-07	9.35357e-07
PFKFB3	1.96237	3.07021	1.31623e-07	9.62187e-07
ENPP5	-3.55431	0.635126	1.36637e-07	9.96822e-07
COL10A1	1.97715	1.30104	1.37864e-07	1.0051e-06
ISG20	-1.22141	5.09652	1.38005e-07	1.00545e-06
FCER1A	-2.87331	3.47529	1.40251e-07	1.02113e-06
MAP1B	1.56617	4.81258	1.40886e-07	1.02507e-06
NDUFAF2	-1.67833	2.28558	1.41791e-07	1.03026e-06
SPARCL1	3.42639	1.73024	1.43975e-07	1.04474e-06
IGHV1-18	-2.79302	1.42508	1.47973e-07	1.07088e-06
NSMCE1	-1.45058	4.72388	1.48314e-07	1.07247e-06
NFKBIZ	-2.55001	1.97272	1.48391e-07	1.07247e-06
CASK	-2.71819	1.80573	1.48883e-07	1.07531e-06
NADSYN1	-1.80656	4.33032	1.49837e-07	1.08148e-06
ABCA7	-2.13655	3.28854	1.50313e-07	1.08419e-06
BEX2	-2.02805	1.5506	1.56786e-07	1.12841e-06
ZNF600	-2.161	1.62845	1.5686e-07	1.12841e-06
PTPRF	1.52498	4.0552	1.58546e-07	1.13847e-06
AKNA	-2.51357	2.84299	1.59584e-07	1.1435e-06
POGLUT1	-2.86012	2.84628	1.5959e-07	1.1435e-06
PLP2	-1.14052	5.44996	1.59997e-07	1.14566e-06
RPAIN	-1.76198	3.46492	1.60395e-07	1.14775e-06
CACNB1	2.9357	1.80506	1.60817e-07	1.15001e-06
CRYBG3	-3.18043	0.844313	1.60957e-07	1.15026e-06
HBA2	-2.09538	3.26535	1.6202e-07	1.15709e-06
ABCA1	-3.2699	1.06912	1.62923e-07	1.16277e-06
RNPEPL1	1.5623	5.03441	1.63619e-07	1.16697e-06
RP11-466H18.1	-1.93695	0.908203	1.64673e-07	1.1728e-06
JAK1	1.1016	7.58852	1.64755e-07	1.1728e-06
LRRC37A4P	-2.49517	1.00626	1.64794e-07	1.1728e-06
TRIM25	-2.3634	1.29729	1.65241e-07	1.17467e-06
LTB	-1.842	3.39065	1.65578e-07	1.1763e-06
ADAT1	1.21279	3.48187	1.65936e-07	1.17807e-06
LINC01578	2.77215	2.05389	1.67199e-07	1.18548e-06
ANKRD33B	1.90129	1.92076	1.68374e-07	1.19225e-06
WEE1	1.85985	3.50934	1.69048e-07	1.19625e-06
CTNNBIP1	1.69716	2.76402	1.72374e-07	1.21819e-06
MTERF3	-3.04131	2.52339	1.73023e-07	1.22198e-06
LYG1	-3.26152	0.789404	1.73694e-07	1.22546e-06
ZNF329	-2.35306	0.90106	1.73843e-07	1.22546e-06
TMEM243	-1.91248	3.07102	1.73855e-07	1.22546e-06
DIAPH2	-2.24014	3.8952	1.74414e-07	1.22861e-06
IGHV4-34	-2.49474	1.2675	1.77006e-07	1.24524e-06
CTNS	1.04617	5.18607	1.78259e-07	1.25259e-06
TMEM248	1.72813	4.37985	1.7835e-07	1.25259e-06
ZNF195	-2.30396	2.0443	1.78396e-07	1.25259e-06
NME3	-1.79736	2.21251	1.79193e-07	1.25656e-06
PGM2L1	1.37912	5.68054	1.82138e-07	1.27638e-06
GOLPH3	2.16804	2.24239	1.82302e-07	1.2767e-06
CDADC1	-2.66934	1.83371	1.82795e-07	1.27933e-06
SNRPB2	-1.00744	5.1694	1.83842e-07	1.28583e-06
MYBL1	-2.66909	2.22492	1.8756e-07	1.31099e-06
GPR137B	1.71496	4.05286	1.87705e-07	1.31115e-06
ZNF322	-2.49588	1.11465	1.88147e-07	1.31293e-06
ME1	2.03663	4.58694	1.88201e-07	1.31293e-06
TARSL2	1.31978	4.66378	1.88894e-07	1.31692e-06
CTD-2026D20.3	-2.71209	0.820994	1.8934e-07	1.31917e-06
DDX39A	-1.42305	4.86923	1.90021e-07	1.32307e-06
CYP2R1	-2.70566	1.33985	1.91037e-07	1.32929e-06
TNFRSF10B	-3.45654	0.974203	1.92606e-07	1.33935e-06
ATAD1	-2.68905	2.98662	1.93419e-07	1.34414e-06
JAML	-1.50375	6.04799	1.95996e-07	1.36055e-06
SNX9	1.2971	5.58381	1.96031e-07	1.36055e-06
AC093838.4	-2.86381	1.41377	1.98354e-07	1.37579e-06
EPHA1	-3.03804	1.0738	2.03439e-07	1.41015e-06
PWP1	-1.35056	5.02218	2.04542e-07	1.41689e-06
YARS2	-2.81077	1.67108	2.05095e-07	1.41981e-06
DGKA	-1.50726	6.09251	2.05452e-07	1.42138e-06
SLIRP	-1.31765	4.54515	2.06929e-07	1.43068e-06
MRPS15	-1.3877	4.17619	2.08505e-07	1.44066e-06
GON4L	-1.40136	4.14117	2.08822e-07	1.44194e-06
ZNF609	-2.7501	1.08065	2.09301e-07	1.44433e-06
ZCRB1	-1.14758	4.86413	2.13183e-07	1.47018e-06
CCNT1	-2.38946	1.88616	2.14415e-07	1.47679e-06
FAM160A2	-2.38455	1.84457	2.14578e-07	1.47698e-06
PIGU	-2.67066	2.45204	2.1552e-07	1.48252e-06
VWF	1.17577	7.3681	2.17537e-07	1.49454e-06
METTL17	-2.69228	3.21166	2.17543e-07	1.49454e-06
PNMA1	1.49196	1.49506	2.17711e-07	1.49475e-06
MMADHC	-1.14257	5.27166	2.18619e-07	1.50003e-06
DNAJC10	-1.97269	4.88219	2.19304e-07	1.50378e-06
DDX10	-1.54138	3.92089	2.22685e-07	1.52503e-06
IGHV3-23	-2.8232	2.19557	2.24072e-07	1.53259e-06
IGLV3-1	-2.57797	1.75885	2.24599e-07	1.53523e-06
ANKRD18A	-3.67208	1.11694	2.27576e-07	1.5546e-06
SF3A2	2.08297	3.02985	2.35536e-07	1.60796e-06
HMG20B	1.52489	6.03294	2.40768e-07	1.64265e-06
KIAA0586	-1.59909	4.2219	2.4103e-07	1.6434e-06
FUT11	-2.30778	1.19113	2.42958e-07	1.65551e-06
FRMD8	2.5998	2.35051	2.44563e-07	1.66539e-06
SLC25A43	1.99283	2.44691	2.5033e-07	1.7036e-06
ACER2	1.28735	4.27355	2.50754e-07	1.70541e-06
A2M	3.15079	2.73988	2.56585e-07	1.74397e-06
TMEM19	-2.29145	1.33205	2.576e-07	1.74978e-06
ANXA1	-1.18176	8.03807	2.59668e-07	1.76272e-06
THAP5	-2.05335	1.2147	2.59912e-07	1.76327e-06
EPN1	2.89305	2.16765	2.60136e-07	1.76369e-06
IL18RAP	-2.89797	3.00274	2.60931e-07	1.76797e-06
HRH2	-2.62638	1.4141	2.62687e-07	1.77875e-06
TRANK1	-1.71762	3.20641	2.66095e-07	1.79959e-06
TMEM261	-1.83592	1.77176	2.66606e-07	1.80192e-06
ATL2	-2.9196	1.87303	2.68137e-07	1.81114e-06
C5orf45	-2.38968	1.66697	2.68688e-07	1.81373e-06
MPHOSPH10	-1.56789	4.47533	2.69352e-07	1.81708e-06
RP11-543P15.1	-1.41358	2.59095	2.69861e-07	1.81938e-06
PLEKHG4	-3.18709	0.674477	2.70578e-07	1.82308e-06
NDUFV1	-1.39561	4.64784	2.71032e-07	1.825e-06
HIPK3	1.27988	5.27976	2.7214e-07	1.83133e-06
IDH3B	-1.00089	5.44431	2.74858e-07	1.84847e-06
KIAA1143	-1.09519	2.90303	2.77283e-07	1.86363e-06
CLTCL1	-3.28534	0.714184	2.77979e-07	1.86714e-06
CD247	-2.28687	3.02579	2.78663e-07	1.87058e-06
RNF6	1.03433	4.48403	2.78913e-07	1.8711e-06
TMEM50B	-1.80896	3.84214	2.84241e-07	1.90449e-06
CLCN4	1.36446	4.00853	2.85219e-07	1.90986e-06
ADPRM	-2.22544	2.25847	2.88678e-07	1.93183e-06
CD72	-2.10267	3.05367	2.92469e-07	1.95599e-06
LIMD2	-1.28522	4.28682	2.93071e-07	1.9576e-06
ARL4C	-2.30839	1.11097	2.94022e-07	1.96274e-06
EDRF1	-2.57733	2.84502	2.99999e-07	2.00018e-06
IGHV3-11	-3.24284	0.706565	3.00327e-07	2.00113e-06
CCT7	-1.20259	5.85778	3.032e-07	2.01903e-06
ABCD4	-2.38023	3.06958	3.07324e-07	2.04524e-06
CUBN	-3.48755	1.1766	3.07984e-07	2.04838e-06
IGHV5-51	-3.03526	1.34142	3.15669e-07	2.09692e-06
ZNF692	-2.48742	2.45523	3.16973e-07	2.10429e-06
ZNF880	-1.69888	2.58452	3.23573e-07	2.14548e-06
ZNF829	-3.24745	0.857232	3.27089e-07	2.16614e-06
CETP	1.00077	7.28546	3.33189e-07	2.20519e-06
MAN1B1	-2.02412	2.8103	3.37766e-07	2.23276e-06
TTC26	-3.98482	0.788593	3.38383e-07	2.23547e-06
SLC27A3	-2.59595	1.63383	3.39396e-07	2.2408e-06
RNF216P1	-1.6441	2.32666	3.41161e-07	2.25108e-06
CXXC5	-1.81433	1.6497	3.41953e-07	2.25494e-06
ITK	-2.43038	3.70466	3.46203e-07	2.28019e-06
BTBD8	-3.53774	0.967043	3.48318e-07	2.29272e-06
OR2B6	1.15406	4.46397	3.52162e-07	2.31662e-06
KCNN4	-2.62826	1.81185	3.52495e-07	2.3174e-06
FECH	1.79258	4.50725	3.52868e-07	2.31845e-06
TMEM138	-2.27138	2.51473	3.58648e-07	2.355e-06
RP11-384K6.6	-2.1682	1.00783	3.59687e-07	2.35896e-06
PIGC	-1.61971	1.54867	3.66969e-07	2.40526e-06
CPNE2	1.60838	4.28922	3.67465e-07	2.40706e-06
PAK1IP1	-1.862	3.8115	3.71274e-07	2.43054e-06
ST3GAL4	2.2624	4.08489	3.73445e-07	2.44254e-06
DCXR	-1.68369	3.93992	3.76907e-07	2.4618e-06
SUCLG1	-1.2447	5.21648	3.76956e-07	2.4618e-06
NAALADL1	-2.53464	1.66941	3.84564e-07	2.50846e-06
PHKG2	-1.64608	3.4861	3.88475e-07	2.53244e-06
ETV3	-2.48658	1.01127	3.89275e-07	2.53614e-06
CLIC3	-1.42331	3.28297	3.91299e-07	2.54661e-06
SNHG15	-2.06128	2.57358	3.91352e-07	2.54661e-06
ANKRD49	-2.08726	2.27746	3.93539e-07	2.55777e-06
AGAP6	-2.80743	1.01012	3.97735e-07	2.58195e-06
PLOD2	1.11105	6.36188	3.98037e-07	2.58236e-06
GUCD1	1.31018	3.16868	4.02381e-07	2.60742e-06
MRPS18C	-1.40046	3.31195	4.02976e-07	2.60971e-06
CD109	1.73386	4.9026	4.03466e-07	2.61133e-06
SERPING1	1.50738	5.81272	4.07264e-07	2.63434e-06
ALG6	-2.85782	2.86393	4.11289e-07	2.65293e-06
BRD8	-2.14861	4.3376	4.11454e-07	2.65293e-06
ATP6AP1	1.01502	5.96386	4.11852e-07	2.65293e-06
NUP88	-1.56426	4.9711	4.12364e-07	2.65465e-06
MAZ	1.94874	1.94466	4.14456e-07	2.66654e-06
IL4R	-2.2925	2.40067	4.18187e-07	2.68895e-06
RAB11FIP1	-1.88066	1.72666	4.23097e-07	2.71891e-06
IRF1	-1.11884	4.75909	4.25553e-07	2.73145e-06
NDRG3	1.18771	5.28841	4.29477e-07	2.75338e-06
TUFM	-1.22695	5.43666	4.29944e-07	2.75474e-06
JMY	-2.3306	2.05278	4.37318e-07	2.80033e-06
AC092580.4	-2.12131	1.75011	4.45438e-07	2.84896e-06
RABGGTB	-1.75127	3.34261	4.50878e-07	2.88036e-06
CRTAP	1.30165	4.46117	4.51471e-07	2.88245e-06
NFE2L1	-2.45358	1.23414	4.51932e-07	2.8837e-06
TMEM192	-2.45632	1.69075	4.56158e-07	2.90895e-06
RBPMS2	1.67328	4.78535	4.57714e-07	2.91201e-06
PSAT1	-3.06966	1.37061	4.69002e-07	2.98031e-06
ZNF638	-1.0641	5.59986	4.69273e-07	2.98031e-06
TRAF5	-2.08901	2.89325	4.71421e-07	2.9922e-06
OSGEPL1	-2.88695	1.69282	4.73074e-07	3.00093e-06
PCTP	1.32834	4.25437	4.78717e-07	3.03318e-06
MRPL27	-1.56999	3.00727	4.82668e-07	3.05643e-06
DKC1	-1.50677	4.4757	4.87329e-07	3.08414e-06
KLHL3	-3.37933	1.08956	4.928e-07	3.11695e-06
CLASRP	-2.40463	1.71377	4.98758e-07	3.15279e-06
FBRS	1.60405	2.94719	4.99612e-07	3.15635e-06
SIDT2	-2.3675	3.21848	5.05203e-07	3.18981e-06
RP11-664D1.1	-2.85431	0.970074	5.0622e-07	3.19284e-06
WDR70	-1.99139	4.27092	5.06271e-07	3.19284e-06
REV3L	-1.64042	3.39024	5.11701e-07	3.22356e-06
OGT	-2.3502	4.87389	5.11738e-07	3.22356e-06
AHNAK	-1.8346	2.61545	5.14499e-07	3.239e-06
ACSF2	-3.02196	1.26473	5.14787e-07	3.239e-06
UFL1	-1.72602	4.57118	5.20998e-07	3.27238e-06
QKI	1.07754	4.61305	5.23448e-07	3.28587e-06
MRPL35	-1.981	2.27723	5.24623e-07	3.29134e-06
ZNF350	-1.75543	2.55919	5.26248e-07	3.2988e-06
P2RX7	-2.01995	2.4127	5.2642e-07	3.2988e-06
SLC39A8	1.55202	3.05407	5.39464e-07	3.37663e-06
TRPM7	-1.52153	4.23076	5.47453e-07	3.42269e-06
CD300A	-1.68274	3.85451	5.491e-07	3.43023e-06
HOPX	-1.15781	3.59121	5.49292e-07	3.43023e-06
INO80D	-1.37554	3.09943	5.53228e-07	3.45282e-06
DCP1B	-2.53083	2.16336	5.5481e-07	3.45831e-06
PTPN23	-2.22269	1.91241	5.55066e-07	3.45831e-06
VIMP	-1.65478	3.49647	5.61692e-07	3.49452e-06
RPL26L1	-1.29055	2.65359	5.68877e-07	3.53624e-06
NME8	-3.02434	1.47716	5.74383e-07	3.56688e-06
ALKBH5	1.82778	2.48187	5.75235e-07	3.56872e-06
MRPS33	-1.72443	2.80248	5.75419e-07	3.56872e-06
LIG1	-1.24055	3.74805	5.78359e-07	3.5849e-06
RPUSD3	-1.78569	3.24938	5.84208e-07	3.61909e-06
CDC42BPA	1.19306	4.75571	5.88333e-07	3.64256e-06
SAP30BP	-1.08573	5.01834	5.93057e-07	3.66553e-06
NUDCD2	-1.71459	3.12646	5.9397e-07	3.66908e-06
YLPM1	-1.62387	4.2051	5.9475e-07	3.6718e-06
PPOX	-2.0392	2.94134	5.98531e-07	3.69304e-06
RPL36AL	-1.11031	5.26599	5.9951e-07	3.69698e-06
NFATC2IP	1.74128	3.11766	6.02667e-07	3.71223e-06
NFKBIA	-1.43172	5.22183	6.03182e-07	3.71328e-06
AC104820.2	-2.72219	1.15736	6.18391e-07	3.8026e-06
MAPK10	1.51518	4.38774	6.18981e-07	3.80407e-06
MS4A6A	-1.88702	5.94998	6.22084e-07	3.8188e-06
NHLRC3	-2.52262	1.54806	6.22551e-07	3.81951e-06
SNHG10	1.70327	1.52345	6.40534e-07	3.9254e-06
GSTM3	1.1202	5.41415	6.43753e-07	3.94067e-06
TCL1A	-1.45689	2.87359	6.47991e-07	3.96437e-06
TWSG1	1.11167	3.95178	6.54346e-07	4.001e-06
DDAH1	2.0987	2.76669	6.5679e-07	4.01367e-06
LDLRAD3	1.76214	1.77916	6.57324e-07	4.01467e-06
ST3GAL6-AS1	1.35199	3.84091	6.65289e-07	4.06104e-06
TMEM161A	-3.22304	1.65956	6.66374e-07	4.06537e-06
INPPL1	1.81413	3.67016	6.80752e-07	4.14985e-06
SAT2	-1.39767	3.68251	6.83607e-07	4.16348e-06
IGLV8-61	-3.81507	1.15671	7.0774e-07	4.3032e-06
SLX4	1.21181	2.84392	7.11352e-07	4.32274e-06
CEP152	-2.14304	3.33165	7.20009e-07	4.3729e-06
ANKRD52	-2.75583	1.07515	7.21159e-07	4.37742e-06
STMN1	-1.32638	4.46526	7.21838e-07	4.37905e-06
RP11-561I11.3	3.33401	1.32727	7.22235e-07	4.37905e-06
GIGYF2	-1.21183	4.68212	7.23862e-07	4.38589e-06
CD44	-1.19137	5.70119	7.24172e-07	4.38589e-06
C15orf52	1.82776	1.51217	7.31345e-07	4.42687e-06
OXTR	1.21471	2.48293	7.32471e-07	4.4312e-06
LSM6	-1.12451	4.15459	7.38536e-07	4.46292e-06
KIDINS220	1.01826	6.23372	7.40743e-07	4.47376e-06
FOXJ2	1.77761	3.0654	7.46266e-07	4.50013e-06
IGLV3-21	-2.78269	2.15188	7.46356e-07	4.50013e-06
TCIRG1	-2.06242	4.61238	7.48525e-07	4.50825e-06
PUM3	-1.63162	4.35313	7.48533e-07	4.50825e-06
FCRLA	-2.53002	2.35396	7.51905e-07	4.52353e-06
UBIAD1	-2.42092	0.948188	7.57872e-07	4.5569e-06
TUBGCP6	-2.46208	3.14084	7.60459e-07	4.56992e-06
LINC01125	-3.65281	0.856153	7.65954e-07	4.59784e-06
FMO5	1.09173	4.76991	7.72776e-07	4.63623e-06
DBF4	-2.09971	3.24936	7.77913e-07	4.66447e-06
PPFIA1	-1.5045	3.49248	7.85512e-07	4.70743e-06
SOAT1	-2.11309	3.46478	8.02377e-07	4.80318e-06
PPP1R12C	2.48209	2.32415	8.05229e-07	4.8176e-06
SAAL1	-2.33695	3.37287	8.23789e-07	4.9205e-06
PRDM15	-2.50935	1.31195	8.26758e-07	4.93551e-06
LINC00680	-2.79999	1.27931	8.39601e-07	5.00942e-06
SAMD9	-1.40874	3.0543	8.42002e-07	5.02098e-06
ASNS	-2.51077	3.27109	8.44806e-07	5.03314e-06
CTB-50L17.10	2.68921	2.28751	8.4497e-07	5.03314e-06
PCED1A	-2.20763	2.19491	8.49578e-07	5.05781e-06
SKP2	-2.74081	2.02335	8.55482e-07	5.09016e-06
IGHMBP2	-2.2487	1.39783	8.60667e-07	5.1154e-06
URB1	-3.27328	1.16309	8.62161e-07	5.12147e-06
SP4	-2.18337	1.18758	8.64693e-07	5.1337e-06
MTIF3	-1.01184	4.72527	8.71778e-07	5.1701e-06
NAPSB	-1.87957	4.33211	8.7363e-07	5.17825e-06
TMEM160	2.71531	1.5844	8.84679e-07	5.24088e-06
ORC2	-2.1548	2.64843	8.90814e-07	5.27434e-06
BCAS2	-1.56806	4.53706	8.94418e-07	5.2899e-06
CCND2	-2.06796	1.85272	9.05074e-07	5.34709e-06
FBRSL1	2.95152	1.65642	9.05833e-07	5.34866e-06
CCDC93	-2.13284	3.50324	9.07409e-07	5.35505e-06
HSPD1	-1.29377	6.01325	9.11914e-07	5.37578e-06
RP11-421L21.3	-2.55987	1.64691	9.15957e-07	5.39668e-06
C6orf203	-1.9311	2.1251	9.22678e-07	5.43333e-06
VILL	-2.7001	1.9246	9.28979e-07	5.46746e-06
IGLV3-10	-2.78279	1.23873	9.64534e-07	5.66442e-06
ARMCX4	-2.73398	1.12724	9.73109e-07	5.70957e-06
PPA1	-1.51527	5.6037	9.76883e-07	5.72763e-06
GZMK	-2.45668	1.65995	9.84033e-07	5.76643e-06
MICALL1	-3.17228	0.972639	9.85338e-07	5.77096e-06
YAE1D1	-2.62794	1.29212	9.98849e-07	5.84693e-06
TPRG1L	1.59748	3.15399	1.00989e-06	5.9084e-06
TRIM16L	1.35829	3.36497	1.01644e-06	5.94347e-06
PPP1R10	-1.56282	3.73599	1.02654e-06	5.9993e-06
CMTM3	1.44327	3.12648	1.02839e-06	6.0069e-06
CDK10	-2.19882	3.02122	1.03956e-06	6.06883e-06
RNF125	-2.19439	1.45445	1.04111e-06	6.07461e-06
PIM2	-1.4823	3.53649	1.04478e-06	6.08949e-06
TGFBR1	-2.65201	0.865475	1.04553e-06	6.09058e-06
COA6	-1.54875	2.57101	1.05604e-06	6.14519e-06
GDPD5	-2.80528	1.38096	1.06321e-06	6.18032e-06
TP53BP2	1.23362	3.94677	1.09055e-06	6.32902e-06
SLAMF6	-2.47286	2.81486	1.10759e-06	6.42451e-06
FAM110A	1.18468	2.86824	1.11213e-06	6.44736e-06
AMIGO2	1.0414	2.42459	1.11816e-06	6.47737e-06
CEP85L	-1.67818	4.11162	1.13841e-06	6.58567e-06
FAM210B	2.61803	1.41311	1.14134e-06	6.59907e-06
RC3H2	1.05267	6.01941	1.17559e-06	6.78623e-06
POLG2	-2.43256	2.59878	1.17766e-06	6.79455e-06
CLK4	-2.03202	4.21948	1.18008e-06	6.80492e-06
DHX29	-1.00292	5.09438	1.18525e-06	6.83111e-06
KANSL2	-1.93426	3.42671	1.20941e-06	6.96664e-06
TTC13	-2.14015	2.79821	1.23161e-06	7.08701e-06
SERTAD3	-2.13823	0.900165	1.23648e-06	7.11121e-06
FSTL1	1.12702	7.4604	1.23769e-06	7.11443e-06
AGAP2	-1.90564	2.93835	1.24611e-06	7.15904e-06
MRPL52	-1.55159	3.55789	1.25102e-06	7.1796e-06
TMEM8B	-2.88852	0.995859	1.25976e-06	7.22595e-06
DENND4B	-1.91726	3.08034	1.26752e-06	7.26279e-06
RPL32P3	-2.28343	2.08547	1.27717e-06	7.3142e-06
PEX11B	-1.36682	2.92436	1.30134e-06	7.44871e-06
CAPN12	-2.46071	0.967835	1.31025e-06	7.49575e-06
SNN	1.06304	5.28687	1.31355e-06	7.51066e-06
AIMP1	-1.05003	4.81708	1.3276e-06	7.579e-06
MRPL1	-1.73682	3.61327	1.33144e-06	7.59689e-06
RP11-750H9.5	-2.04113	1.32932	1.36028e-06	7.7533e-06
TSGA10	-2.14619	3.01351	1.36372e-06	7.76885e-06
ZNF107	-1.96984	1.70374	1.37378e-06	7.81793e-06
LENG1	-2.25139	1.36827	1.38243e-06	7.86304e-06
RNF149	-1.78937	3.21683	1.39787e-06	7.93835e-06
CHST8	1.94182	2.3072	1.3995e-06	7.94342e-06
VNN1	1.36889	4.16801	1.43438e-06	8.12863e-06
CISH	-2.03794	1.08759	1.44276e-06	8.17188e-06
STX18-AS1	-3.01256	0.684784	1.44724e-06	8.19295e-06
AUTS2	-2.82295	0.801346	1.44802e-06	8.19312e-06
DTNBP1	-1.73897	3.15049	1.45322e-06	8.21395e-06
HIVEP1	-1.77343	2.02184	1.48858e-06	8.4094e-06
LEO1	-1.86103	3.72492	1.5199e-06	8.57375e-06
OXSR1	-1.99643	2.45051	1.52004e-06	8.57375e-06
ABCA3	1.45816	3.43866	1.52248e-06	8.58303e-06
PPWD1	-1.71471	4.16643	1.54954e-06	8.72654e-06
POLM	-2.55817	1.46734	1.55728e-06	8.76555e-06
TRIM10	1.85864	2.89893	1.56709e-06	8.81162e-06
TUBGCP4	1.00275	6.11622	1.56827e-06	8.8137e-06
RALGAPA2	-2.53531	2.50419	1.57389e-06	8.84071e-06
NPTN	1.00685	8.59964	1.57588e-06	8.84728e-06
UBLCP1	-1.46168	4.77279	1.58552e-06	8.89678e-06
FOS	-2.36721	4.12266	1.5886e-06	8.90948e-06
SCN1B	1.24914	5.14233	1.60269e-06	8.97456e-06
TJP1	2.93941	1.21519	1.61094e-06	9.01611e-06
ZEB1	-1.71399	3.12704	1.63193e-06	9.12418e-06
MSTO1	-2.45504	1.11416	1.64019e-06	9.16457e-06
CCDC65	-2.44058	1.67596	1.66051e-06	9.26482e-06
AGMAT	-3.1949	0.695324	1.67055e-06	9.31127e-06
STAB1	-2.06711	3.79263	1.67753e-06	9.34057e-06
NBPF1	-1.84205	1.90649	1.67902e-06	9.34406e-06
IGHV3-53	-2.91053	0.779494	1.68214e-06	9.35663e-06
SLC25A36	-1.50257	3.26996	1.68478e-06	9.36653e-06
SEC23A	1.23992	5.76351	1.70569e-06	9.46992e-06
RBM5	-1.61236	4.82383	1.706e-06	9.46992e-06
SCIMP	-1.7159	2.16998	1.70769e-06	9.47444e-06
FCGR3A	-1.29851	3.90464	1.7158e-06	9.50971e-06
METTL12	-2.43987	1.12694	1.71871e-06	9.52097e-06
ARHGAP9	-1.57225	4.89081	1.72635e-06	9.5584e-06
MFN2	1.39209	7.2072	1.73593e-06	9.60653e-06
L3MBTL1	1.74076	3.31247	1.74671e-06	9.65636e-06
PTDSS2	1.61818	2.95673	1.75139e-06	9.6773e-06
LRIG2	-2.73824	2.14792	1.7567e-06	9.7017e-06
CALR	-1.28986	4.3744	1.76115e-06	9.7186e-06
CYBA	-1.28217	5.12255	1.76156e-06	9.7186e-06
CCDC43	-1.68281	2.097	1.76593e-06	9.73777e-06
ZNF34	-2.63437	1.03782	1.77561e-06	9.7812e-06
STRADB	1.33205	4.88592	1.79384e-06	9.87661e-06
EXOSC1	-1.37161	3.7358	1.80178e-06	9.91527e-06
PFKP	1.03863	6.49627	1.81147e-06	9.96356e-06
RPL7L1	-1.32829	4.12752	1.82264e-06	1.00199e-05
TP53I13	-2.6002	0.908002	1.82356e-06	1.00199e-05
DSN1	-2.4353	2.32147	1.83974e-06	1.01036e-05
NAIP	-2.37414	1.57607	1.85514e-06	1.01779e-05
TRMU	-2.42702	2.4484	1.85848e-06	1.01911e-05
CWC22	-1.32292	5.00436	1.86337e-06	1.02127e-05
H19	2.3451	1.75724	1.86498e-06	1.02164e-05
NUP210	-1.88311	3.72025	1.87233e-06	1.02515e-05
MMP8	3.06781	1.56994	1.90681e-06	1.04297e-05
RP11-486A14.2	2.32866	1.08595	1.92224e-06	1.05089e-05
ARRDC4	2.44728	1.78527	1.92601e-06	1.05242e-05
NOB1	-1.37097	3.70438	1.93398e-06	1.05623e-05
BEX1	1.90693	1.55477	1.94167e-06	1.0599e-05
ILVBL	-2.78889	2.21247	1.95429e-06	1.06625e-05
CUTC	-1.53186	3.95418	1.97086e-06	1.07475e-05
ATR	-2.09399	4.03114	1.98219e-06	1.07985e-05
BAP1	1.15365	4.59983	1.98992e-06	1.08351e-05
PTPRK	-2.87744	1.15963	1.99203e-06	1.08412e-05
VPS13B	-1.17767	5.73867	2.01703e-06	1.09662e-05
TIAM1	-2.3179	2.62568	2.02537e-06	1.1006e-05
NVL	-1.64727	3.71684	2.04713e-06	1.11187e-05
AFF4	-1.43809	3.19525	2.0517e-06	1.11379e-05
ERH	-1.16486	3.53679	2.07618e-06	1.12652e-05
RILP	1.4258	3.55777	2.10605e-06	1.14215e-05
MARS	-1.60265	4.97246	2.11353e-06	1.14507e-05
DRAM1	1.14998	3.3749	2.12041e-06	1.14822e-05
MALSU1	-1.99814	2.11744	2.14984e-06	1.16242e-05
XCL1	-2.70349	1.17365	2.1524e-06	1.16322e-05
PAXIP1-AS2	-2.2334	1.07752	2.16033e-06	1.16692e-05
HUWE1	-1.17105	5.26379	2.17929e-06	1.17599e-05
DDX27	-1.41763	5.00505	2.19675e-06	1.18482e-05
SYNJ2	1.27532	4.03518	2.22283e-06	1.1983e-05
SDAD1	-1.33894	5.46207	2.25899e-06	1.2164e-05
IFT43	-2.38388	2.38745	2.27718e-06	1.22515e-05
GPATCH11	-1.31917	3.31416	2.27846e-06	1.22524e-05
NR3C2	-3.01462	0.72459	2.28386e-06	1.22699e-05
MAP2K2	1.86625	3.77337	2.28398e-06	1.22699e-05
DBN1	1.18493	5.27792	2.29677e-06	1.23325e-05
TAB3	1.51556	2.67607	2.30191e-06	1.2354e-05
PMPCB	-1.38348	5.58299	2.36229e-06	1.26655e-05
IFNAR1	-1.84194	4.56449	2.37154e-06	1.27088e-05
THAP3	-2.08408	1.75185	2.37894e-06	1.27421e-05
ERCC4	-2.44483	1.48647	2.40406e-06	1.28639e-05
GLOD4	-1.20658	4.38938	2.41877e-06	1.29299e-05
SLC36A1	-2.73141	0.928895	2.44322e-06	1.30477e-05
AOAH	-1.69215	5.78058	2.45779e-06	1.31191e-05
CCDC112	-2.20207	2.08298	2.47111e-06	1.31837e-05
ANKRD11	1.59865	4.18552	2.47246e-06	1.31844e-05
STAG3L3	-1.82282	0.913222	2.49172e-06	1.32806e-05
PBDC1	-1.47564	3.64547	2.49842e-06	1.33098e-05
BTBD2	1.96786	2.81712	2.51782e-06	1.33934e-05
TFEC	-2.476	1.76713	2.52283e-06	1.34135e-05
CA3-AS1	1.18241	2.2628	2.54992e-06	1.35508e-05
KCMF1	1.20038	4.33581	2.55895e-06	1.35921e-05
FBXO9	1.28743	6.19703	2.56268e-06	1.36053e-05
STRN4	1.14189	6.53809	2.57917e-06	1.36762e-05
ZNF331	-2.15488	1.63387	2.57929e-06	1.36762e-05
URM1	-1.25971	3.09711	2.57983e-06	1.36762e-05
MAOB	1.74259	4.2154	2.58205e-06	1.36814e-05
ECHDC2	-2.66447	1.87065	2.60703e-06	1.38002e-05
FGF2	2.3918	0.774004	2.66443e-06	1.40972e-05
GALNT6	-2.49232	1.34263	2.67986e-06	1.4165e-05
TUBB6	1.79991	3.05509	2.70261e-06	1.42783e-05
HLA-DPA1	-1.02658	6.8983	2.70403e-06	1.42788e-05
DDX26B	-2.39016	2.8746	2.71681e-06	1.43393e-05
CYB5A	-1.47015	2.83267	2.7212e-06	1.43555e-05
ZNF746	3.04728	1.04702	2.72763e-06	1.43824e-05
PSMC6	-1.00276	5.20225	2.75463e-06	1.45177e-05
TRPV2	-1.87846	3.57086	2.75947e-06	1.45291e-05
GZMH	-1.65435	4.34493	2.77071e-06	1.45812e-05
CDK4	-1.52037	2.78237	2.81093e-06	1.47857e-05
GTF2F2	-1.60854	3.75357	2.83862e-06	1.49096e-05
LTBP3	-2.44866	1.03437	2.85379e-06	1.4982e-05
TIMM13	-1.35118	2.67222	2.90542e-06	1.52457e-05
HLA-DRB5	-2.67443	4.89157	2.91065e-06	1.52658e-05
ATP2C1	1.00631	7.56592	2.92149e-06	1.53152e-05
ERC1	-1.47392	3.78119	2.97749e-06	1.56012e-05
ASTE1	-2.44453	1.38419	2.97917e-06	1.56025e-05
BIVM	2.07664	1.31122	2.9919e-06	1.5654e-05
ABCA5	-2.78968	3.30875	3.00015e-06	1.56896e-05
GLS2	-3.69823	0.858458	3.01266e-06	1.57475e-05
GPD1L	1.58451	3.38247	3.03075e-06	1.58344e-05
SMG1P7	-2.96714	1.09983	3.04459e-06	1.58986e-05
PHB2	-1.1043	4.75715	3.0496e-06	1.59099e-05
TARS2	-2.21718	3.07214	3.06171e-06	1.59653e-05
FNTA	-1.20546	3.03919	3.06655e-06	1.5972e-05
PVRL2	1.84298	1.92373	3.06721e-06	1.5972e-05
NFRKB	-1.92831	2.97342	3.08178e-06	1.60392e-05
UHRF2	1.2858	4.87391	3.10218e-06	1.61376e-05
GALT	-1.62716	2.88962	3.10626e-06	1.61511e-05
MRPL16	-1.49202	3.088	3.15718e-06	1.64079e-05
WDR59	-2.29112	2.44878	3.16073e-06	1.64185e-05
TSR3	2.8823	2.03764	3.16513e-06	1.64335e-05
PTPRS	2.15267	2.67054	3.17073e-06	1.64468e-05
PI16	-2.82453	0.905194	3.17159e-06	1.64468e-05
EXOSC9	-1.81867	4.06416	3.17225e-06	1.64468e-05
TRBV9	-2.22992	0.840688	3.20409e-06	1.6604e-05
SLC8A3	2.01763	2.41007	3.22878e-06	1.6724e-05
PAPD5	-2.45081	2.39189	3.2521e-06	1.68206e-05
NFAM1	-2.45525	1.21614	3.26867e-06	1.68983e-05
AGO1	1.13873	3.99089	3.30503e-06	1.70699e-05
CENPJ	-1.78189	2.39767	3.32945e-06	1.71879e-05
UTP23	-1.86416	2.04928	3.33374e-06	1.71948e-05
MCTS1	-1.30746	4.30087	3.3605e-06	1.73234e-05
YBEY	-1.92056	1.67006	3.37805e-06	1.73974e-05
GYLTL1B	-3.05104	0.80473	3.41219e-06	1.75648e-05
SH3GL1	2.36525	1.50975	3.4602e-06	1.77951e-05
MRPL17	-1.63197	1.96837	3.51875e-06	1.80876e-05
PPARGC1B	-2.62332	0.843218	3.55117e-06	1.82456e-05
SAMD3	-1.52716	4.51097	3.60005e-06	1.8488e-05
TRAV14DV4	-3.02449	0.647411	3.61567e-06	1.85594e-05
SEC31B	-2.78433	1.94086	3.63429e-06	1.86462e-05
LRRC8B	1.08673	4.59931	3.66115e-06	1.87751e-05
CDHR1	2.9752	0.985273	3.66596e-06	1.87908e-05
TCTN3	-2.4696	3.22377	3.72441e-06	1.90815e-05
SMIM4	-1.54039	1.50074	3.75733e-06	1.92319e-05
C2orf42	-2.34521	2.25119	3.7826e-06	1.93521e-05
POP1	-2.11172	1.87061	3.8117e-06	1.94918e-05
SETDB2	-1.60462	3.24199	3.84387e-06	1.96471e-05
FCRL3	-1.90996	3.48634	3.8512e-06	1.96752e-05
SPG7	-1.97325	2.95535	3.9082e-06	1.99477e-05
AHSA2	-1.84216	3.44233	3.95441e-06	2.01645e-05
MPST	1.28228	4.21081	4.01731e-06	2.04515e-05
ELP5	-1.52628	3.22983	4.01824e-06	2.04515e-05
HEXDC	-2.23203	1.72801	4.0614e-06	2.06615e-05
CLPX	-1.82142	3.53467	4.07013e-06	2.06962e-05
FAM13A	-1.92805	2.18221	4.07931e-06	2.07243e-05
DDIT3	-2.02346	1.45611	4.07948e-06	2.07243e-05
RSL24D1	-1.12013	5.37344	4.10148e-06	2.08236e-05
RP4-758J18.2	-2.30721	0.744454	4.10288e-06	2.08236e-05
SNTB1	1.26914	3.81671	4.17138e-06	2.11614e-05
H3F3BP1	1.80043	0.789005	4.17756e-06	2.11828e-05
KIR3DL1	-2.58344	1.93479	4.18454e-06	2.12083e-05
ADGRE5	-1.18553	5.83251	4.22188e-06	2.13776e-05
AKT1	1.70373	4.14432	4.2291e-06	2.14042e-05
SH2D2A	-1.34785	3.22629	4.23365e-06	2.14172e-05
MAP4K1	-1.47142	4.70698	4.23638e-06	2.14195e-05
TNFRSF1A	-1.98312	2.90457	4.23807e-06	2.14195e-05
BAMBI	2.34374	1.76786	4.33003e-06	2.18436e-05
FAM214B	1.26552	3.9801	4.36856e-06	2.20072e-05
MYO15B	-1.99733	3.48871	4.37165e-06	2.20126e-05
TRAV3	-2.7409	0.736159	4.38842e-06	2.20868e-05
HFE	1.19492	2.15359	4.42404e-06	2.22557e-05
NID2	1.81317	3.61193	4.44229e-06	2.23371e-05
IGSF6	-1.73165	5.57012	4.45538e-06	2.23926e-05
TMEM129	1.53649	1.86645	4.46981e-06	2.24547e-05
NR2C1	-2.32224	3.14639	4.54142e-06	2.28038e-05
YEATS4	-1.85538	3.70822	4.57882e-06	2.2981e-05
MAK16	-2.03205	2.26625	4.64114e-06	2.32615e-05
SLC9A8	-2.21109	1.50897	4.64534e-06	2.32718e-05
KLHL20	-2.32999	2.45858	4.67974e-06	2.34225e-05
SLC37A3	-2.84009	1.56705	4.68218e-06	2.34238e-05
KLRC2	-2.26204	1.56464	4.71168e-06	2.35606e-05
HSD17B10	-1.37063	3.95328	4.73557e-06	2.36582e-05
CAMK4	-2.51289	3.33037	4.84083e-06	2.41618e-05
USE1	-1.55757	3.31734	4.85605e-06	2.42266e-05
ITPR3	-2.68757	2.44155	4.86184e-06	2.42422e-05
PTS	-1.12041	3.10627	4.92122e-06	2.45179e-05
C10orf128	-2.35286	1.3216	4.99672e-06	2.48826e-05
LUZP1	-1.81837	1.59079	5.0562e-06	2.51557e-05
CCDC59	-1.53724	2.89337	5.06359e-06	2.518e-05
TOP1MT	-2.3017	2.53413	5.06574e-06	2.518e-05
C11orf68	2.52734	0.847577	5.08054e-06	2.5242e-05
VKORC1L1	1.18261	2.72599	5.21376e-06	2.58684e-05
TFAM	-1.40263	3.61051	5.22074e-06	2.58912e-05
TXNDC15	-2.2705	2.30603	5.22923e-06	2.59214e-05
GTF2IP4	1.21545	2.6154	5.23442e-06	2.59352e-05
ZNF780B	-2.23609	1.02559	5.26069e-06	2.60535e-05
USP31	1.60137	3.69728	5.35737e-06	2.65081e-05
SURF2	-1.52335	2.75076	5.36341e-06	2.65259e-05
VPS39	1.26854	5.85028	5.37776e-06	2.65726e-05
KIAA1211	1.70578	1.87929	5.43819e-06	2.6859e-05
STAT4	-1.84216	4.96684	5.49801e-06	2.71421e-05
DYNC1H1	-1.34425	5.24948	5.52761e-06	2.72758e-05
WDR53	-2.63685	0.989587	5.54163e-06	2.73076e-05
CHID1	-1.6136	3.63304	5.55449e-06	2.73586e-05
CREBL2	1.29959	2.51415	5.58535e-06	2.74981e-05
EMCN	1.57027	3.64205	5.6066e-06	2.75902e-05
METTL14	-1.86217	3.24596	5.6532e-06	2.78069e-05
CCDC191	-1.77102	2.63788	5.65779e-06	2.78168e-05
TBRG4	-1.66912	3.56883	5.75928e-06	2.82901e-05
SUPT16H	-1.125	5.76951	5.76939e-06	2.8327e-05
TREML2	1.34233	2.33444	5.78649e-06	2.83981e-05
PHAX	-1.58376	3.40402	5.81337e-06	2.85171e-05
ARNT	1.07776	5.41213	5.83106e-06	2.85909e-05
AP2A2	-1.87966	2.09974	5.83447e-06	2.85947e-05
NDUFAF4	-1.60272	2.30616	5.88226e-06	2.88159e-05
MYO9A	-1.77672	3.53804	5.88653e-06	2.88238e-05
HSD17B12	1.06735	5.20353	5.99127e-06	2.93234e-05
OSTM1	1.09494	4.27111	6.07931e-06	2.97007e-05
FAM3B	4.42266	0.823841	6.09377e-06	2.97445e-05
DEFA3	2.06572	4.0637	6.10207e-06	2.97716e-05
ADAM28	-2.14307	3.66814	6.13929e-06	2.99397e-05
HSPH1	-1.1949	4.86011	6.20368e-06	3.02401e-05
F8	1.6705	3.88617	6.29302e-06	3.06481e-05
ACAP3	3.69832	1.4117	6.33338e-06	3.08308e-05
WDR4	-2.32884	1.87118	6.4495e-06	3.13679e-05
PTPN4	-1.33934	4.87965	6.52924e-06	3.17273e-05
ZNF484	-2.27769	1.42705	6.60314e-06	3.20576e-05
METTL3	-1.98954	2.79759	6.63161e-06	3.21814e-05
NAAA	-1.75729	4.05353	6.64971e-06	3.22548e-05
KIF13B	-1.62417	3.80532	6.70337e-06	3.2498e-05
ZNF439	-2.45034	0.764629	6.70583e-06	3.2498e-05
PPIH	-1.77647	3.40299	6.76488e-06	3.27695e-05
GMEB1	-2.12813	2.16178	6.77001e-06	3.27797e-05
C5orf30	1.18083	2.46686	6.78453e-06	3.28254e-05
TBC1D10A	-2.24605	0.74533	6.78551e-06	3.28254e-05
LRP1	-2.37782	3.97848	6.80514e-06	3.2891e-05
DDX18	-1.21851	4.63359	6.92024e-06	3.34027e-05
STAMBPL1	-2.5217	2.13826	6.93651e-06	3.34663e-05
ZCCHC7	-1.15249	4.03925	6.96263e-06	3.35773e-05
TTC12	-2.96296	1.83638	7.13394e-06	3.43729e-05
KIAA1549	2.83918	1.29379	7.14239e-06	3.43983e-05
NMRAL1	-1.39671	3.11832	7.2063e-06	3.46907e-05
ZNF770	-1.58308	1.58767	7.21281e-06	3.4692e-05
COMMD8	-1.08035	4.18819	7.21296e-06	3.4692e-05
ERO1A	-2.4373	2.17817	7.27526e-06	3.49606e-05
DHX36	-1.23546	4.81793	7.28555e-06	3.49945e-05
DNTTIP2	-1.32561	4.18056	7.3293e-06	3.51735e-05
WARS	1.09672	6.47327	7.40813e-06	3.55361e-05
MRPL14	-1.37588	2.30233	7.43156e-06	3.56327e-05
AC093673.5	1.74097	1.94028	7.51764e-06	3.60295e-05
TMEM156	-2.06184	2.43953	7.59472e-06	3.63507e-05
EML4	-1.38374	4.48431	7.59825e-06	3.63515e-05
ZDHHC7	1.99333	2.45519	7.67511e-06	3.67031e-05
VCPKMT	-2.28464	1.46082	7.69377e-06	3.67599e-05
DDIT4	-2.0693	1.43243	7.74329e-06	3.69564e-05
EPC2	-2.0311	2.05601	7.74513e-06	3.69564e-05
SLC20A1	-1.93589	3.57415	7.75671e-06	3.69954e-05
IGF2R	-2.16054	3.2492	7.77725e-06	3.7077e-05
FAM136A	-1.45435	1.64619	7.8141e-06	3.72364e-05
AC093616.4	1.10213	5.40596	7.85529e-06	3.74146e-05
NDUFAF5	-2.4004	2.22537	7.85841e-06	3.74146e-05
RBM26	-1.55503	4.13434	7.90052e-06	3.75986e-05
ATP5G1	-1.15952	4.07675	8.00568e-06	3.80823e-05
GK5	-2.80081	1.95054	8.01278e-06	3.80994e-05
IGHV3-15	-2.62428	0.789394	8.1111e-06	3.85499e-05
ZFAND3	1.39553	3.10353	8.12892e-06	3.86177e-05
SNHG25	-1.93749	3.09013	8.14995e-06	3.87007e-05
PBX4	1.86738	2.51742	8.22561e-06	3.90014e-05
NAV1	-2.65676	0.938714	8.22767e-06	3.90014e-05
NAGK	-1.03277	5.5101	8.23192e-06	3.90045e-05
PRSS30P	-2.35895	0.888502	8.3743e-06	3.96617e-05
SLC26A6	-2.59256	2.43589	8.4666e-06	4.00814e-05
ACSS2	1.40907	4.43636	8.52113e-06	4.0322e-05
THG1L	-1.72436	1.7173	8.71272e-06	4.11746e-05
HDDC2	-1.1916	3.92591	8.79122e-06	4.15275e-05
M1AP	1.05661	3.21158	8.8516e-06	4.17945e-05
PLXNA2	1.71137	3.3356	8.93263e-06	4.21587e-05
MRPS23	-1.49556	3.49959	9.02918e-06	4.25797e-05
TBC1D32	-2.07442	2.14764	9.03347e-06	4.25797e-05
ZNF383	-2.03335	1.41633	9.03752e-06	4.25797e-05
CLCN6	-2.46553	1.34508	9.08985e-06	4.28076e-05
TRMT6	-1.72923	2.81773	9.10926e-06	4.28618e-05
RET	2.40539	2.18856	9.17415e-06	4.31484e-05
ORMDL2	-1.47546	1.9393	9.18207e-06	4.31669e-05
CAV1	1.47934	2.09135	9.20651e-06	4.32565e-05
RP5-1091N2.9	-2.06785	0.800288	9.20912e-06	4.32565e-05
TRRAP	-1.70514	3.37069	9.30683e-06	4.36588e-05
DUT	-1.2955	3.77442	9.43932e-06	4.4242e-05
PAXBP1	-2.0334	2.7352	9.45323e-06	4.4288e-05
METTL16	-2.18568	2.75527	9.53305e-06	4.46427e-05
PLCB2	-1.64082	3.96874	9.55068e-06	4.47059e-05
MRPL22	-1.22168	4.15035	9.62661e-06	4.5024e-05
SULT1C4	2.25931	1.47514	9.62694e-06	4.5024e-05
ZNF354A	-2.31562	1.35048	9.68724e-06	4.52865e-05
HSPBAP1	-1.99658	2.22612	9.73116e-06	4.54526e-05
FNBP1	-1.23898	4.66862	9.73799e-06	4.54649e-05
S100A4	-1.05975	7.17207	9.7729e-06	4.5586e-05
ANAPC4	-1.97697	4.16261	9.77653e-06	4.5586e-05
BCS1L	-2.27744	2.40425	9.7888e-06	4.56235e-05
TRIM8	1.83543	2.76046	9.85999e-06	4.59356e-05
USP40	-2.91481	2.15499	9.884e-06	4.60277e-05
ZNF665	-2.07847	1.11075	9.93647e-06	4.62522e-05
AAAS	-1.57053	4.11094	9.9447e-06	4.62706e-05
LSM10	-1.02684	3.06498	1.00575e-05	4.67753e-05
CD38	-2.66135	2.60436	1.01081e-05	4.69905e-05
ZNF815P	-2.17805	1.65117	1.02026e-05	4.73894e-05
RAD23A	-1.01579	5.42041	1.03563e-05	4.80744e-05
RELB	2.92983	1.45425	1.0359e-05	4.80744e-05
INADL	-1.66632	3.68588	1.03792e-05	4.81477e-05
INTS10	-1.2955	4.3859	1.04625e-05	4.85135e-05
HELB	-1.8228	2.08666	1.05801e-05	4.90165e-05
FCRL6	-1.81828	3.71781	1.06134e-05	4.915e-05
NPRL2	-1.50164	4.12863	1.06387e-05	4.9246e-05
RFXANK	-1.18491	3.61401	1.07828e-05	4.98918e-05
[truncated: 1,910 more rows]
