# Supplementary material for: Identification of seven tumor‐educated platelets RNAs for cancer diagnosis
Source: J Clin Lab Anal. 2021 May 6;35(6):e23791. doi: 10.1002/jcla.23791 (PMC8183939; doi:10.1002/jcla.23791)
Supplement: Supplementary file 3 — Table S2 [file JCLA-35-e23791-s004.xlsx]

## Sheet: Table S2
Table S2, related to Figure 1C - Differentially expressed mRNAs between healthy donor platelets and advanced/metastasitic pan cancer educated platelets
logFC = logarithmic Fold Change. A logFC > 1 corresponds with upregulated mRNAs
logCPM = logarithmic Counts Per Million
FDR = False Discovery Rate, p value corrected for multiple hypothesis testing (Benjamini and Hochberg correction)
gene symbol	logFC	logCPM	PValue	FDR
RPSA	-1.5098	7.59292	4.53895e-40	4.85169e-36
TRBC2	-2.32079	6.35939	1.26112e-38	6.74006e-35
RPLP2	-1.7716	8.46619	1.92311e-35	5.18817e-32
RPS3A	-1.52481	8.73647	1.9415e-35	5.18817e-32
RPL11	-1.62838	8.23463	3.80322e-34	8.13052e-31
RPL6	-1.55904	7.39447	1.58976e-33	2.83215e-30
RPL13A	-1.43848	9.71717	2.41866e-33	3.69329e-30
RPL9	-1.70084	8.82202	5.65443e-33	7.55502e-30
RPS20	-1.11452	8.48413	8.67807e-33	1.03066e-29
RPL13	-1.53054	9.07139	7.39539e-30	7.33476e-27
LUC7L3	-1.7388	6.51804	7.54817e-30	7.33476e-27
RPL19	-1.45048	8.90505	1.28636e-29	1.09769e-26
RPL3	-1.46095	10.4624	1.33502e-29	1.09769e-26
RPL18	-1.63012	8.03474	2.01387e-29	1.53759e-26
RPL5	-1.55769	8.41777	4.61706e-29	3.29012e-26
RPL7A	-1.54374	7.97834	6.04932e-29	4.04132e-26
RPS8	-1.56009	7.61382	7.0424e-29	4.42801e-26
RPL12	-1.42566	8.56126	1.41583e-28	8.40768e-26
RPS6	-1.59755	9.75914	2.40284e-28	1.35179e-25
MPHOSPH8	-2.11701	4.44972	1.03153e-27	5.51303e-25
SRSF11	-1.55327	6.11008	1.15675e-27	5.88785e-25
RPL14	-1.4386	8.26713	1.26386e-27	6.14063e-25
RPS15	-1.27424	7.2827	2.38626e-27	1.10899e-24
ITGA2B	1.62269	12.5118	2.61502e-27	1.12572e-24
RPS12	-1.34173	8.73926	2.6329e-27	1.12572e-24
RPS16	-1.55911	7.15464	3.0301e-27	1.24572e-24
RPS3	-1.33672	9.55697	3.75437e-27	1.43323e-24
RPL21	-1.17964	10.2263	4.74686e-27	1.74963e-24
WDR1	1.22721	10.7065	7.29065e-27	2.59766e-24
RPS4X	-1.32755	8.34528	9.19701e-27	3.17119e-24
RPS27A	-1.28282	9.56885	2.70214e-26	9.026e-24
RPL28	-1.43619	7.5078	4.05609e-26	1.31381e-23
GIMAP7	-2.19409	4.22873	1.26656e-25	3.98184e-23
RPL10	-1.08143	9.73179	3.43878e-25	1.02103e-22
RPS14	-1.42635	9.60968	5.31812e-25	1.53636e-22
ANKRD36	-2.29533	5.16407	7.57791e-25	2.13159e-22
ANKRD36C	-2.18701	5.28723	1.86488e-24	5.1112e-22
TRBV19	-3.04661	0.640148	3.40626e-24	9.10239e-22
RHOH	-2.79289	2.46132	3.53127e-24	9.20629e-22
SLC44A2	1.28985	10.4108	6.72451e-24	1.69833e-21
RPS7	-1.38797	7.62287	6.8321e-24	1.69833e-21
GNB2L1	-1.11602	9.10862	7.42794e-24	1.80448e-21
RPL24	-1.47712	7.57142	8.51334e-24	2.0222e-21
NOSIP	-1.2402	6.14356	1.02072e-23	2.32139e-21
RP11-142O6.1	-3.60686	1.17629	1.39551e-23	3.10764e-21
CD3E	-2.54716	4.7271	1.62887e-23	3.55326e-21
SON	-1.31421	6.22597	2.16787e-23	4.63448e-21
RPS21	-1.75033	7.45501	2.81507e-23	5.90006e-21
ZNF185	1.38161	10.6369	2.94619e-23	6.05612e-21
PNN	-1.85808	5.02378	5.6744e-23	1.14441e-20
PTGS1	1.16965	11.1353	6.12953e-23	1.21331e-20
IL7R	-2.42164	5.3492	1.16722e-22	2.26845e-20
KCTD20	1.29969	8.25281	1.21647e-22	2.30406e-20
ABCC3	1.43216	9.76101	1.22866e-22	2.30406e-20
RPL34	-1.50285	9.1119	1.33086e-22	2.45269e-20
EEF1D	-1.23013	7.1978	2.48264e-22	4.49778e-20
RPL31	-1.42418	8.92279	2.83892e-22	5.05753e-20
RPS13	-1.3957	8.29992	2.96271e-22	5.19153e-20
RPL32	-1.44797	8.25915	3.74339e-22	6.45372e-20
DERA	1.2567	8.66936	4.10427e-22	6.96357e-20
EIF3K	-1.17739	6.43061	4.26545e-22	7.12397e-20
RPL18A	-1.33509	8.75494	4.64107e-22	7.63206e-20
RPL27A	-1.20083	8.53728	6.14792e-22	9.95683e-20
RPS24	-1.54744	7.51054	6.54896e-22	1.0448e-19
CUX1	1.24162	8.39338	7.49389e-22	1.17797e-19
RPS28	-1.34038	6.99349	8.15302e-22	1.26301e-19
RPS18	-1.37062	9.75319	9.96359e-22	1.52144e-19
RPL7	-1.23664	10.0091	1.18225e-21	1.77987e-19
RPL23	-1.47366	8.20934	1.5169e-21	2.25196e-19
RPS15A	-1.06527	6.73634	1.59189e-21	2.33092e-19
TPP1	1.25331	9.33228	1.67804e-21	2.42386e-19
ITGB1	1.34652	11.0154	2.71246e-21	3.8658e-19
ID3	-2.70159	1.4602	2.88512e-21	4.05777e-19
MALAT1	-2.06929	3.64861	3.02052e-21	4.19303e-19
RPL27	-1.40349	7.96753	3.6878e-21	4.98974e-19
RPS5	-1.28602	7.13966	4.03833e-21	5.39571e-19
RPL37A	-1.40246	7.64016	4.41923e-21	5.83175e-19
VCL	1.70956	12.4505	5.387e-21	7.02215e-19
ACIN1	-2.27987	3.50929	5.77342e-21	7.43519e-19
CAPN2	1.43125	8.651	7.9359e-21	1.00984e-18
PSAP	1.20811	11.2491	9.074e-21	1.14108e-18
TRBV20-1	-2.70735	0.827313	9.27979e-21	1.15339e-18
CD27	-2.60974	2.91497	9.85937e-21	1.19762e-18
2020-03-02	1.18409	8.00431	9.95993e-21	1.19762e-18
ITFG1	1.02324	8.11036	9.97176e-21	1.19762e-18
RPL36	-1.5023	7.67604	1.09454e-20	1.29995e-18
GAS5	-1.48964	6.22318	1.3164e-20	1.54263e-18
RPL38	-1.43323	7.30527	1.32773e-20	1.54263e-18
SELP	1.36845	10.2033	1.63652e-20	1.88094e-18
TOMM7	-1.13395	5.05327	1.82372e-20	2.07381e-18
NAPA	1.0552	8.2659	1.93058e-20	2.17221e-18
RPLP0	-1.18729	8.581	2.31162e-20	2.57385e-18
CENPC	-1.93376	4.38904	2.5246e-20	2.78201e-18
EEF1B2	-1.19951	7.37401	2.66658e-20	2.90848e-18
ZRANB2	-1.94205	5.05526	3.20846e-20	3.46417e-18
PROS1	1.59253	8.79845	3.52323e-20	3.76598e-18
ABLIM3	1.26253	8.34732	3.57523e-20	3.78372e-18
PTPRCAP	-2.32956	1.87238	4.28913e-20	4.49475e-18
HLA-DRB1	-2.05991	5.88263	5.25152e-20	5.44986e-18
SIAE	1.53992	7.45597	6.40742e-20	6.58547e-18
RBM25	-1.89081	5.368	7.64989e-20	7.78759e-18
CCR7	-2.95998	3.23121	1.01031e-19	1.01879e-17
TRABD2A	-3.27057	1.9615	1.02456e-19	1.02351e-17
TCEA3	-3.60675	1.78981	1.12113e-19	1.09942e-17
RPL35	-1.42765	7.23693	1.23865e-19	1.20363e-17
ACTN1	1.21377	11.3146	1.78129e-19	1.71534e-17
ANK1	1.54199	7.16103	2.09218e-19	1.99673e-17
GPI	1.18359	8.20945	2.44993e-19	2.29713e-17
RPL8	-1.18422	7.55185	3.47557e-19	3.20262e-17
PLIN3	1.01426	6.31122	3.60461e-19	3.29313e-17
DDX17	-1.56587	4.79399	4.21808e-19	3.78883e-17
IFITM3	1.7471	6.8831	4.36143e-19	3.88494e-17
RPL37	-1.4464	7.78142	4.46668e-19	3.93226e-17
TRAV13-1	-2.92596	0.720443	4.48813e-19	3.93226e-17
CD3D	-2.38966	4.71923	4.8958e-19	4.23322e-17
ASAH1	1.12862	11.1288	4.91083e-19	4.23322e-17
HINT1	-1.20695	5.6034	6.0991e-19	5.21546e-17
HPSE	2.24444	6.74939	7.92676e-19	6.6506e-17
RPS19	-1.16444	9.80193	7.96405e-19	6.6506e-17
TRAT1	-2.87976	3.35192	8.5096e-19	7.0511e-17
SMAD2	1.021	7.80732	1.05142e-18	8.64508e-17
FCGR2A	1.73619	6.84863	1.07734e-18	8.79062e-17
ANKRD36B	-2.54646	4.13731	1.14041e-18	9.19582e-17
BDP1	-1.54549	4.4025	1.1517e-18	9.19582e-17
CMPK1	1.34282	8.76075	1.15281e-18	9.19582e-17
TNRC6B	-1.83293	4.15415	1.33318e-18	1.05558e-16
COMMD6	-1.21968	5.70646	1.36391e-18	1.06415e-16
DAP	2.38769	5.02717	1.59925e-18	1.23872e-16
XK	1.23415	4.53325	1.74686e-18	1.34332e-16
PNISR	-1.96575	5.54116	1.86694e-18	1.42541e-16
PKM	1.08203	12.4973	1.93715e-18	1.46853e-16
RPL23A	-1.44809	7.64628	2.41177e-18	1.81545e-16
PCSK6	1.95972	7.75384	2.87823e-18	2.15143e-16
TIMP1	1.09601	11.0221	3.45597e-18	2.56534e-16
CD52	-1.86341	2.09956	3.6995e-18	2.72717e-16
TRAF3IP3	-1.931	6.13931	3.97552e-18	2.91057e-16
RPS9	-1.33086	6.7626	4.55147e-18	3.28721e-16
C6orf25	1.1475	10.3431	4.68831e-18	3.36331e-16
IFI27	3.25915	5.35567	4.78987e-18	3.41326e-16
RSRP1	-1.6068	4.41639	5.60555e-18	3.96806e-16
LGALSL	1.04318	6.73426	8.01165e-18	5.56081e-16
MTRF1L	1.35217	6.22656	9.19448e-18	6.25986e-16
SSR2	-1.51449	5.30363	9.55606e-18	6.46486e-16
TANGO2	1.11617	6.59768	1.01283e-17	6.8089e-16
C1orf198	1.61865	5.23417	1.04892e-17	7.00745e-16
HLA-DMA	-1.40958	4.96716	1.09468e-17	7.26774e-16
CREG1	1.55248	5.89844	1.13607e-17	7.49597e-16
RPS29	-1.34573	8.42353	1.32475e-17	8.68724e-16
EIF5B	-1.48328	5.02695	1.33382e-17	8.69344e-16
RBM6	-2.15227	5.43121	1.63517e-17	1.05929e-15
PCED1B-AS1	-1.67852	4.7227	1.70548e-17	1.09819e-15
MAN2A2	1.58775	6.01996	1.80251e-17	1.15371e-15
CLEC2D	-2.18653	3.87196	1.82264e-17	1.15966e-15
RPS27	-1.15106	10.4358	2.12863e-17	1.34633e-15
CD79A	-2.49627	3.65218	2.59049e-17	1.62881e-15
XIST	-3.68661	0.838603	2.74117e-17	1.71347e-15
F2R	1.34953	4.60296	2.77386e-17	1.72145e-15
CPQ	1.34404	6.56165	2.78614e-17	1.72145e-15
FASLG	-2.96498	0.577638	3.61912e-17	2.21056e-15
HNRNPA1	-1.05691	8.09182	4.01797e-17	2.44023e-15
MDS2	-2.85321	1.32992	4.34331e-17	2.62292e-15
RPL10A	-1.35722	6.88804	4.59032e-17	2.75651e-15
EIF3G	-1.13998	5.7397	5.09356e-17	3.04163e-15
IL2RG	-2.103	7.01958	5.96515e-17	3.5423e-15
HNRNPDL	-1.53287	6.1367	6.01683e-17	3.55326e-15
TTN	-3.40675	4.7691	6.06739e-17	3.56343e-15
GNLY	-1.57669	7.35757	6.53051e-17	3.81446e-15
FLII	1.2108	7.87836	7.20367e-17	4.18478e-15
CCNG1	1.18991	8.68489	8.03526e-17	4.64264e-15
ABHD4	1.16877	5.97493	8.97556e-17	5.15805e-15
F13A1	1.48135	14.1732	1.04185e-16	5.95524e-15
TLN1	1.1626	12.7111	1.06164e-16	6.03608e-15
TRIM58	2.93834	5.753	1.07004e-16	6.05165e-15
GCC2	-1.21988	5.42946	1.17014e-16	6.58294e-15
CD74	-1.24441	9.79325	1.32086e-16	7.39198e-15
CD151	1.16638	7.6234	1.33175e-16	7.41408e-15
IGKV1-12	-3.41672	1.2695	1.53934e-16	8.52536e-15
GIMAP5	-2.05944	2.94024	2.09535e-16	1.14271e-14
AMFR	2.0185	6.15243	2.29794e-16	1.24054e-14
ATM	-2.3504	5.14675	2.3838e-16	1.28042e-14
U2SURP	-1.57582	5.80209	2.48473e-16	1.32796e-14
UBE2J1	1.45498	6.32395	2.75275e-16	1.45664e-14
SLC6A6	1.22694	5.45092	3.09532e-16	1.62984e-14
RP11-556E13.1	1.08411	7.22899	3.16554e-16	1.65865e-14
RPS25	-1.24911	8.04188	3.82252e-16	1.99312e-14
CD81	-2.59966	2.339	4.06069e-16	2.09685e-14
SRSF5	-1.2167	5.84594	4.84539e-16	2.49002e-14
LEPROTL1	-1.32797	3.92684	6.06341e-16	3.08628e-14
NCKIPSD	1.43204	6.05375	6.53687e-16	3.29588e-14
RPL22	-1.63989	4.96615	7.05127e-16	3.53855e-14
RNF213	-1.5224	5.61747	7.32053e-16	3.65415e-14
VAMP7	1.01941	8.15555	7.35001e-16	3.65415e-14
PYGB	1.56633	8.83419	8.4033e-16	4.12032e-14
MTURN	1.84915	7.09704	9.23653e-16	4.50819e-14
NRDC	1.08096	9.78081	1.04461e-15	5.07536e-14
LY9	-2.79325	2.4451	1.2785e-15	6.15582e-14
RNF11	1.38585	6.97863	1.53221e-15	7.34429e-14
HK1	1.1246	9.0452	1.58408e-15	7.52789e-14
EIF3F	-1.3434	6.40179	1.5846e-15	7.52789e-14
EHD3	1.46107	6.39827	1.70346e-15	8.02126e-14
LIN28A	-3.07296	1.23011	1.94122e-15	9.04327e-14
PRKCB	1.52037	8.794	1.95044e-15	9.04327e-14
FRMD3	1.10974	7.75918	2.12992e-15	9.77111e-14
MYH9	1.31944	11.0121	2.4978e-15	1.14098e-13
C12orf65	-1.9547	2.19356	2.51839e-15	1.14549e-13
CD3G	-2.75168	3.584	2.81592e-15	1.26468e-13
LINC00861	-1.95308	2.6533	3.05518e-15	1.36639e-13
ANKRD26	-2.83702	2.54057	3.13045e-15	1.39423e-13
CAPN1	1.16087	9.54356	3.16856e-15	1.40534e-13
NENF	2.67196	6.01691	3.96313e-15	1.73614e-13
CD8B	-2.39372	1.94919	5.57391e-15	2.43182e-13
TPR	-1.57267	5.95835	5.8764e-15	2.55337e-13
RASA3	1.41888	8.11876	5.94596e-15	2.57313e-13
PRKAR2B	1.72998	10.233	6.00677e-15	2.58897e-13
NPM1	-1.25082	7.74251	6.34172e-15	2.72236e-13
LEF1	-2.59886	3.8873	6.43958e-15	2.75331e-13
SDHAP1	-2.31235	1.57963	6.81515e-15	2.89076e-13
LAPTM4B	1.99369	4.91943	7.35094e-15	3.1057e-13
FCMR	-2.32034	3.01066	7.57649e-15	3.18839e-13
ANO6	1.11176	9.20433	7.81397e-15	3.27543e-13
BTLA	-2.65233	1.57812	8.8101e-15	3.67856e-13
GNB5	1.00774	8.30195	9.52507e-15	3.96161e-13
KLRB1	-1.72275	5.05368	9.76059e-15	4.04383e-13
FHL1	1.25049	7.86167	9.96735e-15	4.11355e-13
ZNF101	-2.02276	1.94269	1.05612e-14	4.34185e-13
PLXDC2	1.1068	7.78479	1.11881e-14	4.58198e-13
PHKB	1.20845	9.18806	1.15196e-14	4.69974e-13
FNBP4	-1.89986	3.90463	1.21493e-14	4.9378e-13
PSMG4	-2.08304	1.38809	1.30138e-14	5.26911e-13
CD79B	-2.32345	3.91914	1.42717e-14	5.71351e-13
LBH	-1.93326	1.88887	1.45667e-14	5.80981e-13
COTL1	2.14463	6.45351	1.53141e-14	6.06267e-13
ELK3	1.34677	5.00724	1.60109e-14	6.29194e-13
TCF7	-2.51561	2.6971	1.7774e-14	6.9086e-13
BIRC3	-1.85943	3.32277	1.8642e-14	7.21971e-13
SLFN12L	-2.4849	1.05297	1.89387e-14	7.30814e-13
FBL	-1.84402	3.88009	2.02446e-14	7.78397e-13
C12orf75	1.39315	7.94162	2.25525e-14	8.64028e-13
ZYX	1.45953	8.23263	2.35678e-14	8.997e-13
STOM	1.14579	9.40321	2.41532e-14	9.18768e-13
BOD1L1	-1.71499	4.88589	2.44538e-14	9.26901e-13
ATP2B1	-2.28188	4.13571	2.89931e-14	1.09122e-12
SPN	-2.24787	0.666637	3.24074e-14	1.21352e-12
NCK2	2.68156	5.23224	3.25831e-14	1.21352e-12
HLA-DOB	-2.31348	0.931347	3.27166e-14	1.21426e-12
RNPC3	-1.70273	4.4383	3.38114e-14	1.25055e-12
USP16	-1.51418	4.88455	3.55777e-14	1.30684e-12
PEAR1	1.61817	6.55056	3.69144e-14	1.35129e-12
GDPD3	-2.95857	0.76193	3.75405e-14	1.36952e-12
NKG7	-1.46304	6.02396	3.83449e-14	1.39411e-12
CCDC144B	-2.46031	2.29133	3.95642e-14	1.43356e-12
TBPL1	1.05421	7.90449	4.2373e-14	1.52841e-12
TRAV29DV5	-2.3916	0.534684	4.24678e-14	1.52841e-12
STK40	1.68794	6.50323	4.28886e-14	1.53838e-12
ITGB3	1.62446	2.45901	4.32096e-14	1.54471e-12
ANO9	-3.18853	1.24881	4.44509e-14	1.58379e-12
FLNA	1.69815	10.6419	4.64159e-14	1.6483e-12
DHCR7	1.77932	4.28541	4.81434e-14	1.69278e-12
GAS2L1	3.55855	5.49752	4.88099e-14	1.71059e-12
ARL14EP	-1.79345	2.37817	5.10978e-14	1.78491e-12
LINC00534	1.11697	6.9197	5.71441e-14	1.98273e-12
YWHAH	1.73751	6.54939	5.73173e-14	1.98273e-12
TRGC1	-2.06196	1.85857	5.9273e-14	2.04377e-12
AAK1	-1.98304	2.53494	6.20976e-14	2.13428e-12
EIF2AK1	1.18088	10.259	6.34594e-14	2.1741e-12
ZNF540	-3.08481	0.767465	6.42558e-14	2.19435e-12
ZRSR2	-1.71869	3.74323	6.55173e-14	2.2303e-12
IGHM	-1.89204	5.75571	7.0162e-14	2.3733e-12
PFKM	1.34489	6.0418	7.04157e-14	2.37436e-12
OSBP2	2.25432	6.73615	7.13542e-14	2.39844e-12
SLAMF1	-2.33383	1.47412	7.75535e-14	2.59053e-12
GAREM2	-3.11889	1.13435	7.96314e-14	2.65165e-12
VPS13C	-1.18543	6.30488	8.0498e-14	2.67218e-12
CWF19L2	-1.59538	4.62052	8.18154e-14	2.70751e-12
RHAG	4.52331	3.41469	8.27127e-14	2.72875e-12
MRFAP1L1	-1.76982	1.59443	8.80228e-14	2.88612e-12
TIA1	1.06112	6.99021	9.1379e-14	2.987e-12
HMHA1	3.1353	6.62529	9.28064e-14	3.02441e-12
CSDE1	1.1358	9.9106	9.316e-14	3.02671e-12
EGF	1.51738	7.94369	9.39312e-14	3.04252e-12
PVT1	-2.50322	1.46302	9.90241e-14	3.18816e-12
FAM153A	-2.66584	0.64826	1.22433e-13	3.91822e-12
LGALS3BP	1.89303	4.27921	1.33449e-13	4.24536e-12
AP1S2	1.54297	7.32571	1.45838e-13	4.62442e-12
HSPB1	1.13651	6.65879	1.4623e-13	4.62442e-12
RPS26	-1.24131	7.0408	1.58366e-13	4.97876e-12
SIRPG	-2.58861	2.11527	1.62364e-13	5.08245e-12
NOL8	-1.55809	4.44338	1.62616e-13	5.08245e-12
RPL29	-1.06901	6.52683	1.7267e-13	5.36532e-12
SCAPER	-1.8759	4.42349	1.75928e-13	5.45071e-12
KRT72	-3.27885	0.860739	1.76771e-13	5.461e-12
UBXN1	-1.01188	6.34904	1.88889e-13	5.80181e-12
SNHG5	-1.37201	6.5683	1.92592e-13	5.8986e-12
KIFAP3	1.11117	8.16187	1.98667e-13	6.06728e-12
TTC7B	1.50795	7.04394	2.44949e-13	7.37539e-12
SUSD1	1.21166	7.39465	2.53663e-13	7.61632e-12
HOMER2	2.18379	5.22064	2.64443e-13	7.91774e-12
BSDC1	1.01793	6.87765	2.706e-13	8.07945e-12
TMEM42	-2.24084	0.721087	2.72899e-13	8.12539e-12
ATOX1	1.09268	5.78616	2.97213e-13	8.82475e-12
HLA-DRA	-1.34028	7.42739	3.11432e-13	9.22133e-12
CCNY	1.67781	6.04743	3.13165e-13	9.247e-12
VPS8	1.56992	7.82369	3.24096e-13	9.54341e-12
CCDC92	2.08586	6.09889	3.35277e-13	9.84554e-12
DDX46	-1.41248	4.76148	3.3623e-13	9.84647e-12
ILF3	-1.58424	4.20944	3.37277e-13	9.85015e-12
NID1	2.24392	3.95623	3.45376e-13	1.00592e-11
UBE3B	1.23815	6.71013	3.50389e-13	1.01499e-11
THAP7	-1.96835	1.11314	3.59925e-13	1.0398e-11
RP11-796E2.4	-2.20493	0.773666	3.68366e-13	1.06131e-11
GNB1	1.52785	6.35908	3.79347e-13	1.08709e-11
SRRM2	-1.99933	3.5049	4.20722e-13	1.19923e-11
DCXR	-1.78515	3.15531	4.52194e-13	1.2821e-11
AGO2	1.74067	4.0882	4.68468e-13	1.32123e-11
SIVA1	-1.37511	2.90618	5.07822e-13	1.4247e-11
ABCC4	1.27512	9.6612	5.11563e-13	1.43144e-11
ACAP1	-1.86253	4.50903	5.32817e-13	1.48702e-11
FAH	1.09995	8.45936	5.34605e-13	1.48812e-11
NDUFB2	-1.16086	5.13506	5.36438e-13	1.48935e-11
CD2	-2.01807	3.90277	5.43604e-13	1.50533e-11
IGKV4-1	-2.24503	3.23205	5.67026e-13	1.56613e-11
SH3TC2	1.54103	5.18349	6.35667e-13	1.7512e-11
NME4	2.04426	5.24065	6.44443e-13	1.77081e-11
LOXL3	1.48018	6.13664	6.54332e-13	1.79021e-11
PTPRC	-1.61482	8.2654	6.60447e-13	1.8009e-11
CROCCP2	-2.28839	1.49996	6.71923e-13	1.82753e-11
CAMK4	-2.67503	2.38467	6.73946e-13	1.82838e-11
EPHB6	-2.83692	1.08639	7.11187e-13	1.91967e-11
CD48	-1.58786	4.25466	7.5672e-13	2.03231e-11
POP5	-1.91693	2.7245	7.87663e-13	2.11011e-11
ZNF778	1.00837	4.52646	7.90427e-13	2.11222e-11
UBE2H	1.6985	5.57762	8.29945e-13	2.21229e-11
SNRPD2	-1.22602	5.0054	8.46145e-13	2.24428e-11
RAB6B	1.48181	5.28016	8.48724e-13	2.24555e-11
PDCD11	-2.20402	2.84238	8.55993e-13	2.25919e-11
ATHL1	-2.81147	2.79732	9.7131e-13	2.55094e-11
ITGB7	-2.53358	3.03102	9.76687e-13	2.55878e-11
NDUFAB1	-1.44905	4.35462	1.01993e-12	2.65256e-11
RPL30	-1.23618	6.50092	1.03826e-12	2.68716e-11
HMOX2	-1.68611	3.86879	1.14975e-12	2.96853e-11
SNHG8	-1.48925	3.69347	1.20138e-12	3.08691e-11
CDK5RAP3	-1.65214	4.40254	1.21134e-12	3.10505e-11
TMEM243	-2.0857	2.2613	1.32013e-12	3.3758e-11
CTNNA1	1.23751	6.78048	1.36308e-12	3.47732e-11
SP110	-1.41383	5.8727	1.46162e-12	3.69343e-11
HVCN1	-2.17007	3.49411	1.52621e-12	3.83851e-11
HSPE1	-1.35645	2.92823	1.65055e-12	4.13179e-11
ANKRD20A5P	-2.77507	1.21379	1.94907e-12	4.86767e-11
RSL1D1	-1.27262	6.51539	1.99433e-12	4.95753e-11
FAM172A	-1.45732	3.30837	2.36192e-12	5.84411e-11
IL32	-1.40455	5.56877	2.50178e-12	6.14748e-11
GMPR	1.52122	7.95948	2.54573e-12	6.22684e-11
OCIAD2	-1.37074	4.22196	2.65637e-12	6.46787e-11
CYB5R3	1.11867	10.1615	2.70609e-12	6.5442e-11
CETP	1.21239	7.6484	2.73539e-12	6.60013e-11
YTHDC1	-1.61484	3.21439	2.75447e-12	6.63121e-11
SNRPF	-1.47937	3.92218	2.79182e-12	6.70601e-11
JMJD1C	-1.05182	5.57711	2.9886e-12	7.16259e-11
ZER1	1.8116	4.85787	3.01983e-12	7.21061e-11
SCML4	-2.25626	1.98069	3.02213e-12	7.21061e-11
CD7	-2.02652	1.32408	3.11909e-12	7.42537e-11
ARGLU1	-1.4391	3.44598	3.15406e-12	7.49195e-11
LDLRAP1	1.03123	7.51481	3.22084e-12	7.62215e-11
ATP2A3	1.40385	7.2804	3.23907e-12	7.62995e-11
CRYM	2.09731	5.99019	3.24071e-12	7.62995e-11
STIM1	1.21751	6.04553	3.36519e-12	7.88827e-11
ARHGAP15	-1.61034	5.89826	3.40243e-12	7.95811e-11
LINC01550	-2.43315	1.27397	3.54088e-12	8.24585e-11
TEX9	1.24565	6.63965	3.69141e-12	8.57771e-11
EMG1	-1.73917	3.233	3.85627e-12	8.94135e-11
CCDC141	-3.19874	2.49959	3.92358e-12	9.07773e-11
EIF4G2	1.17753	11.8929	4.05552e-12	9.36272e-11
KLF6	-1.08666	5.2381	4.25048e-12	9.79167e-11
TSPAN33	1.97658	8.19661	4.31388e-12	9.89507e-11
ARID4A	-1.44905	5.27817	4.35992e-12	9.97927e-11
DPY19L1	1.86241	5.0122	4.76543e-12	1.08378e-10
WASF1	1.90768	4.40933	5.04182e-12	1.14178e-10
YLPM1	-1.75037	3.44434	5.2063e-12	1.17654e-10
GZMA	-1.88792	4.4298	5.3556e-12	1.20772e-10
ANO2	1.89522	4.24091	5.69126e-12	1.27802e-10
CDC14B	1.28469	6.81274	6.22081e-12	1.39109e-10
CEP164	-2.18557	2.04341	6.82954e-12	1.51769e-10
LRRN3	-2.80702	0.626575	6.94672e-12	1.54053e-10
EPC1	-1.83019	3.12441	7.00374e-12	1.54996e-10
AGER	-2.43034	1.42213	7.29418e-12	1.60758e-10
RP11-18H21.1	-2.34888	0.84432	7.33493e-12	1.61323e-10
NPIPB3	-1.31946	2.24909	7.39748e-12	1.62365e-10
KLHDC8B	1.41439	5.43038	7.63014e-12	1.67128e-10
LYL1	4.19187	4.33025	7.81103e-12	1.70392e-10
UBE2C	1.31247	5.51101	8.42625e-12	1.82681e-10
RFC1	-1.06228	4.71273	8.42697e-12	1.82681e-10
SRSF2	1.01365	5.78158	8.61172e-12	1.85961e-10
SERINC5	-2.46816	1.24218	8.85065e-12	1.90735e-10
CEP44	1.06751	5.76211	8.93112e-12	1.92082e-10
ZFC3H1	-1.13682	4.8087	9.87486e-12	2.11953e-10
SRSF7	-1.28581	5.52551	9.918e-12	2.12452e-10
S1PR1	-2.21204	0.862355	1.015e-11	2.16986e-10
SH2B1	-2.36674	0.845757	1.06302e-11	2.26347e-10
BZRAP1-AS1	1.12487	4.64114	1.14121e-11	2.42514e-10
TRBV5-1	-2.37085	1.15174	1.15467e-11	2.44887e-10
EIF3E	-1.08855	7.10671	1.16545e-11	2.46682e-10
UBASH3A	-2.40158	2.14634	1.21278e-11	2.55689e-10
CD19	-2.64555	2.40102	1.24554e-11	2.62078e-10
ITM2B	1.00303	10.9724	1.2807e-11	2.68947e-10
SKAP1	-1.5547	4.96095	1.31757e-11	2.76109e-10
ITGB5	1.37228	8.43165	1.31997e-11	2.76109e-10
RP11-297H3.3	-2.66352	1.01345	1.33107e-11	2.77888e-10
RP11-47L3.1	-2.14853	1.13077	1.37836e-11	2.86639e-10
APBB1IP	-1.30421	4.92828	1.38677e-11	2.87829e-10
TRMT13	-2.20385	2.54418	1.44235e-11	2.98785e-10
MYL9	1.10079	9.316	1.4462e-11	2.99002e-10
SS18L2	-1.49371	2.3505	1.46628e-11	3.02365e-10
GOLGA4	-1.27158	4.64234	1.46812e-11	3.02365e-10
PCNXL2	-2.82676	0.999915	1.47682e-11	3.03571e-10
USP36	-1.97125	2.25034	1.49572e-11	3.06867e-10
SH3BGRL2	1.00497	9.42461	1.52042e-11	3.11277e-10
G6PD	1.17339	6.1846	1.52304e-11	3.11277e-10
TNFRSF25	-2.4874	1.22697	1.60981e-11	3.27757e-10
MS4A1	-1.96465	5.24115	1.61519e-11	3.28227e-10
BIN1	-1.85525	3.7661	1.63273e-11	3.31161e-10
2020-09-02	1.03732	9.79446	1.70464e-11	3.45092e-10
DGKA	-1.47874	5.41822	1.72532e-11	3.47911e-10
SSBP1	-1.28324	4.9438	1.73488e-11	3.47987e-10
SLC35D2	1.31001	6.43888	1.73521e-11	3.47987e-10
RNMT	-1.8166	3.08901	1.76242e-11	3.52781e-10
SLC10A3	1.02773	4.52928	1.793e-11	3.58231e-10
SLA2	1.14752	8.37125	1.83458e-11	3.65174e-10
RRN3P1	-2.43227	2.00312	1.87464e-11	3.72453e-10
MAL	-2.34164	1.63838	1.98482e-11	3.93613e-10
TRBV6-5	-1.88846	0.73227	2.0742e-11	4.10577e-10
HBD	2.1359	5.23644	2.16682e-11	4.2654e-10
DEFA3	3.50636	5.77523	2.17463e-11	4.27291e-10
EPS15L1	1.01342	6.98013	2.2175e-11	4.34916e-10
CCDC12	-1.36948	3.97853	2.22501e-11	4.35589e-10
CCDC84	-2.15345	2.92063	2.2626e-11	4.42139e-10
IL11RA	-2.56297	1.40603	2.4906e-11	4.83159e-10
JMY	-2.37003	1.33876	2.53684e-11	4.91237e-10
LCK	-1.64879	5.56463	2.60589e-11	5.03695e-10
HSP90B1	-1.64275	6.43243	2.7027e-11	5.21465e-10
IGFBP2	4.13194	4.40336	2.74728e-11	5.28159e-10
RPL32P3	-1.98679	1.46863	2.76825e-11	5.31236e-10
SRPK2	-1.15355	4.86256	2.86877e-11	5.49539e-10
SNX29	-1.16469	4.353	2.9075e-11	5.55961e-10
SYNE2	-2.03228	5.74448	3.07058e-11	5.85053e-10
C19orf70	-1.44827	2.81748	3.16285e-11	6.01561e-10
VPREB3	-1.86926	0.90427	3.34838e-11	6.35716e-10
PCED1A	-2.11901	1.51971	3.46459e-11	6.54975e-10
PRPF38B	-1.46669	3.7422	3.4682e-11	6.54975e-10
LARP7	-1.12129	4.51009	3.47552e-11	6.55201e-10
HSD17B7P2	-2.31451	0.771992	3.57473e-11	6.72642e-10
EPB41L4A-AS1	-1.59608	1.99173	3.70607e-11	6.92555e-10
OXNAD1	-1.72425	3.50752	3.88237e-11	7.21716e-10
CORO1C	1.06826	9.55682	3.89008e-11	7.21893e-10
MMD	1.05562	10.1105	3.93766e-11	7.29457e-10
PARVB	1.06588	9.5308	4.13365e-11	7.61803e-10
RAB32	1.03238	7.34658	4.23643e-11	7.79165e-10
EP400	-2.08055	1.86359	4.24244e-11	7.79165e-10
AP1B1	1.23568	5.48962	4.41824e-11	8.08674e-10
RP11-543P15.1	-1.19433	2.11212	4.48508e-11	8.19504e-10
ZNF692	-2.40113	1.67303	4.5677e-11	8.33176e-10
NDUFAF4	-1.64822	1.68561	4.68008e-11	8.50772e-10
CALU	1.07864	6.73224	4.92764e-11	8.94254e-10
ECE1	1.44577	6.5869	4.94324e-11	8.95564e-10
MAOB	2.08773	4.87178	5.2867e-11	9.52943e-10
PAXIP1-AS2	-2.0905	0.613274	5.39845e-11	9.71448e-10
IFITM2	1.10981	4.74143	5.44032e-11	9.77337e-10
CCDC186	-1.6127	3.39995	5.46802e-11	9.80052e-10
TBCA	-1.09259	4.40247	5.83536e-11	1.0413e-09
CNTRL	-1.34209	5.44795	5.87271e-11	1.04622e-09
LUC7L	-1.85597	3.42027	6.20871e-11	1.1008e-09
PRPF4B	-1.70607	3.69259	6.22024e-11	1.1008e-09
HLA-DRB6	-2.75131	1.89697	6.32526e-11	1.11753e-09
B3GAT3	-1.78772	1.56549	6.83007e-11	1.20077e-09
IK	-1.05961	6.35305	6.87181e-11	1.20612e-09
TGFB1	2.60038	6.88933	7.06267e-11	1.23759e-09
SIGIRR	-1.72894	2.67742	7.1309e-11	1.2475e-09
MCPH1	-2.07446	2.38653	7.17212e-11	1.25266e-09
TBC1D9B	1.55673	5.46123	7.57795e-11	1.32138e-09
APOL6	-1.87626	1.54747	7.99587e-11	1.39187e-09
ADAM9	1.34725	7.84211	8.00825e-11	1.39187e-09
HIBCH	-1.55512	3.41253	8.73121e-11	1.50458e-09
RPS2	-1.11662	7.64925	8.74117e-11	1.50458e-09
TRDC	-1.49078	4.05674	8.97565e-11	1.53998e-09
PDE2A	1.9534	4.30395	9.05332e-11	1.55082e-09
GIMAP2	-1.57121	2.06832	9.25049e-11	1.58206e-09
PDE7A	-2.3223	2.10086	9.28057e-11	1.58467e-09
FCER1A	-2.08648	2.69865	9.43445e-11	1.60736e-09
DEFA4	3.72892	2.99527	9.44359e-11	1.60736e-09
NSMCE1	-1.36692	4.09154	9.68583e-11	1.64336e-09
FURIN	2.22031	4.85535	9.85298e-11	1.66907e-09
CWC15	-1.21982	4.99084	1.03396e-10	1.74322e-09
KCNN4	-2.57263	1.10764	1.06793e-10	1.79766e-09
CHCHD10	-2.16423	0.820391	1.09386e-10	1.83553e-09
MDM4	-1.74332	4.2886	1.10329e-10	1.84844e-09
LINC00674	1.60367	5.01005	1.10673e-10	1.85131e-09
ARAP2	-2.19605	3.76025	1.11741e-10	1.86626e-09
AKR7A2	2.1251	4.96145	1.15087e-10	1.91615e-09
PPP6R1	2.13265	6.458	1.1772e-10	1.95693e-09
TOMM20	-1.06306	3.69723	1.1889e-10	1.97331e-09
IGKV3-20	-1.97582	2.68307	1.19304e-10	1.97712e-09
RAB5B	1.2408	5.53116	1.32622e-10	2.18766e-09
CD53	-1.61153	5.93482	1.33755e-10	2.20295e-09
NSA2	-1.40508	3.86855	1.41598e-10	2.32852e-09
MYO1C	1.50758	6.17669	1.43415e-10	2.35311e-09
GPATCH11	-1.55645	2.62545	1.43533e-10	2.35311e-09
MFSD2B	1.0316	6.87776	1.46301e-10	2.39481e-09
LINC00342	-2.35809	0.637818	1.4657e-10	2.39555e-09
LRP12	1.15042	5.38102	1.4985e-10	2.44169e-09
LINC00926	-1.83181	1.83502	1.50579e-10	2.44983e-09
ALKBH2	-2.19219	0.730079	1.5095e-10	2.45213e-09
TRBV29-1	-2.17875	1.00947	1.52786e-10	2.4782e-09
MAP2K3	1.18906	7.10645	1.53838e-10	2.49147e-09
CPED1	1.4428	5.48229	1.55031e-10	2.507e-09
IGHD	-1.90518	3.91916	1.56913e-10	2.53263e-09
PPIH	-1.86699	2.63232	1.61862e-10	2.60564e-09
WFDC1	6.33185	2.94648	1.65299e-10	2.65696e-09
NDUFA12	-1.21748	4.57925	1.66593e-10	2.67374e-09
NCR3	-1.88928	2.17172	1.67104e-10	2.67792e-09
ATP6AP1	1.04766	6.16488	1.68821e-10	2.70139e-09
CCNL1	-1.75143	4.91023	1.73178e-10	2.76696e-09
TBC1D13	1.23351	4.83685	1.74781e-10	2.78426e-09
NT5M	1.34584	6.27797	1.79904e-10	2.86159e-09
CCDC66	-1.07959	4.2713	1.8283e-10	2.90382e-09
TWISTNB	-1.81488	2.29718	1.88561e-10	2.99041e-09
FABP4	2.39594	3.9739	1.89751e-10	3.00482e-09
PTPN2	-1.22896	4.95356	1.91654e-10	3.03045e-09
VIL1	1.02627	8.00134	1.92666e-10	3.04196e-09
UTP20	-2.49865	2.09664	2.02901e-10	3.19412e-09
BICD2	1.62727	5.52554	2.07659e-10	3.26422e-09
NELL2	-2.91059	3.00949	2.09655e-10	3.29075e-09
R3HDM4	1.12507	7.67014	2.274e-10	3.55883e-09
PKHD1L1	1.02219	8.05363	2.34228e-10	3.65498e-09
CEBPZ	-1.76828	2.73693	2.37325e-10	3.69791e-09
MADD	1.14894	7.92028	2.39489e-10	3.7262e-09
CTD-2020K17.1	-2.27617	0.795785	2.4447e-10	3.79266e-09
STAMBPL1	-2.43298	1.39362	2.46202e-10	3.81399e-09
SNHG1	-1.92322	2.39726	2.51167e-10	3.88527e-09
NKAP	-1.50384	3.24618	2.51846e-10	3.89014e-09
AQP10	1.15172	5.83114	2.52795e-10	3.89917e-09
MTMR2	1.29575	7.41813	2.60207e-10	4.00771e-09
IGHV1OR15-1	-2.08876	0.761943	2.67952e-10	4.10923e-09
KIAA0040	-1.60029	1.72343	2.68372e-10	4.10978e-09
JAGN1	-1.77041	0.832466	2.71402e-10	4.15024e-09
CDK11B	-1.43845	1.98745	2.72381e-10	4.15926e-09
GPR183	-1.70326	2.17518	2.81055e-10	4.2734e-09
TYW1	-2.20633	2.05677	2.97405e-10	4.50914e-09
ENTPD5	1.42244	5.285	3.10596e-10	4.69585e-09
LRP10	1.32201	4.53755	3.12693e-10	4.72088e-09
ZNF346	1.92049	3.9285	3.27301e-10	4.92749e-09
DPY30	-1.2467	3.51904	3.29592e-10	4.955e-09
MTMR12	1.02203	6.85155	3.47432e-10	5.20127e-09
SFPQ	-1.40399	4.83462	3.48206e-10	5.20555e-09
OBSCN	-2.57764	0.661285	3.49431e-10	5.21657e-09
BST2	-1.55155	3.84239	3.50731e-10	5.22868e-09
IFNG-AS1	-2.42542	0.825517	3.52324e-10	5.24511e-09
CORO1A	-1.06303	6.4039	3.578e-10	5.31922e-09
FNTA	-1.39685	2.41262	3.67905e-10	5.46003e-09
ARL2	1.05363	4.53559	3.68293e-10	5.46003e-09
PPIG	-1.21383	5.58127	3.70969e-10	5.49209e-09
NOP56	-1.50645	4.72845	3.77619e-10	5.5828e-09
PRDX1	-1.05147	5.34835	3.86366e-10	5.70423e-09
TXNL4B	1.01337	6.08641	3.97325e-10	5.85795e-09
ZFP36	-1.7828	1.32409	4.11445e-10	6.05776e-09
RP11-175B9.3	-1.47092	1.04732	4.14635e-10	6.09633e-09
NHP2	-1.25029	2.7275	4.17145e-10	6.12482e-09
NBPF1	-1.70645	1.35197	4.19369e-10	6.14901e-09
SPG7	-2.07896	2.17667	4.28709e-10	6.26877e-09
TIGIT	-1.89395	1.24535	4.30849e-10	6.29145e-09
SLC7A6	-2.10077	1.84735	4.34833e-10	6.33465e-09
RBMX2	-1.55363	2.33019	4.34993e-10	6.33465e-09
DENND2D	-1.07346	5.07129	4.41799e-10	6.42502e-09
LY86	-1.15659	4.43519	4.46722e-10	6.48779e-09
UNC45A	1.04221	6.1065	4.48758e-10	6.50851e-09
MDN1	-2.02621	3.4175	4.49825e-10	6.51515e-09
SLC40A1	1.01902	10.9084	4.56873e-10	6.60827e-09
PPIB	-1.08589	4.48665	4.61557e-10	6.667e-09
BRIX1	-1.55792	3.88293	4.68917e-10	6.76418e-09
CCNL2	-1.73825	3.12933	4.84681e-10	6.96337e-09
MIA3	-1.73092	3.79283	4.96115e-10	7.11809e-09
TRPC2	1.19563	5.47184	4.9893e-10	7.14887e-09
SMC5	-1.32875	4.97945	5.11557e-10	7.30476e-09
SGF29	-1.7384	3.11506	5.16818e-10	7.36569e-09
TWSG1	1.11807	4.14724	5.58514e-10	7.92332e-09
POLG2	-2.10005	1.88542	5.5891e-10	7.92332e-09
TRIB2	-2.0156	1.06468	5.98532e-10	8.46257e-09
TMCO1	-1.34513	4.11159	6.14837e-10	8.68163e-09
SYNCRIP	-1.04811	5.05494	6.29538e-10	8.87748e-09
BAZ2B	-1.39429	5.08396	6.4118e-10	9.01786e-09
MGAT4B	1.98762	6.72419	6.56008e-10	9.19898e-09
C14orf1	-1.87902	2.17695	6.63402e-10	9.28154e-09
L3MBTL1	1.85751	3.73303	6.74295e-10	9.42162e-09
MLXIP	1.14334	4.86359	7.0221e-10	9.79886e-09
MRPL52	-1.47278	2.93058	7.07098e-10	9.8542e-09
TRAV8-3	-2.16731	0.68806	7.14096e-10	9.93297e-09
CDH6	3.07795	2.93414	7.14609e-10	9.93297e-09
COA4	-1.42882	1.04309	7.17693e-10	9.96288e-09
LSM5	-1.22948	3.82867	7.3234e-10	1.0153e-08
ZNF217	-1.90676	1.19564	7.63236e-10	1.0554e-08
ANKRD9	5.22177	4.08182	7.6908e-10	1.06211e-08
GIMAP4	-1.3168	3.66796	7.8825e-10	1.08717e-08
MCUR1	1.00961	9.08434	8.00167e-10	1.10219e-08
DNAJC19	-1.1805	3.33987	8.08004e-10	1.11012e-08
PYHIN1	-1.56545	3.68629	8.3923e-10	1.1486e-08
EIF3A	-1.14158	5.59315	8.47343e-10	1.15822e-08
ABHD17A	2.69547	4.35446	8.64452e-10	1.18009e-08
TUBGCP6	-2.37449	2.30425	8.65763e-10	1.18038e-08
RP1-37E16.12	-1.68662	3.13997	8.92324e-10	1.21504e-08
FMNL1	-2.00918	3.36217	9.14651e-10	1.24089e-08
UPF3B	-1.34542	3.82357	9.14795e-10	1.24089e-08
CHD8	-1.49346	3.33484	9.16346e-10	1.24142e-08
SELM	-1.74978	1.65368	9.2379e-10	1.24817e-08
TIAL1	-1.49789	3.18269	9.24828e-10	1.24817e-08
ORAI2	1.49571	4.25405	9.42188e-10	1.26839e-08
ARID3B	1.32119	3.85283	9.68487e-10	1.30216e-08
NLRP1	-2.05283	3.73794	9.74795e-10	1.30899e-08
TNPO1	1.05522	6.95665	9.92806e-10	1.32817e-08
POLR2F	-1.29685	3.43666	9.97102e-10	1.33225e-08
DDX27	-1.29657	4.41619	1.01252e-09	1.35117e-08
GCKR	3.30949	3.00575	1.02068e-09	1.36036e-08
ABCA7	-1.64461	2.69161	1.03616e-09	1.37926e-08
UNC13D	1.49539	7.3185	1.0652e-09	1.4144e-08
YBX3	1.44141	6.86535	1.07751e-09	1.42577e-08
ACOT7	1.00866	7.31239	1.10425e-09	1.45541e-08
TTLL7	1.56454	4.90049	1.1167e-09	1.46639e-08
ST6GAL1	1.29003	5.80476	1.12153e-09	1.47093e-08
WAS	-1.30665	3.02077	1.12508e-09	1.47378e-08
ASH1L	-1.082	3.28932	1.13397e-09	1.4836e-08
ATP6V0A1	1.26736	5.70597	1.15945e-09	1.51323e-08
TAGAP	-1.67287	3.32131	1.17231e-09	1.52629e-08
IGKV1-5	-1.96948	2.75399	1.21937e-09	1.5837e-08
BMP6	1.24131	6.26514	1.23936e-09	1.60771e-08
TCHP	-1.77613	2.28082	1.25153e-09	1.62092e-08
PHTF2	1.07975	6.36622	1.25258e-09	1.62092e-08
MSANTD3	1.48369	3.67145	1.30078e-09	1.67721e-08
ZNF367	1.34804	3.59373	1.30523e-09	1.68092e-08
NOP58	-1.20774	5.44938	1.30981e-09	1.68479e-08
MRPS5	-1.50073	3.80528	1.34089e-09	1.71891e-08
TUFM	-1.22254	4.83001	1.34117e-09	1.71891e-08
PHF3	-1.12661	4.12666	1.35622e-09	1.73613e-08
TMEM19	-1.86094	0.850854	1.38169e-09	1.76661e-08
MMRN1	1.16035	7.55358	1.39043e-09	1.77566e-08
HSD17B12	1.20889	5.52762	1.40313e-09	1.78784e-08
COIL	-1.76507	1.35605	1.40498e-09	1.78784e-08
TTC14	-2.27345	2.64246	1.44046e-09	1.83081e-08
C9orf3	1.2628	3.23881	1.53176e-09	1.93993e-08
AHSA2	-1.6413	2.79328	1.54917e-09	1.95965e-08
PLOD2	1.11783	6.57888	1.55679e-09	1.96465e-08
PRKAR1A	1.06991	8.33654	1.59359e-09	2.00871e-08
USP3	-1.06573	4.45981	1.59699e-09	2.01063e-08
THYN1	-1.29117	4.46422	1.62503e-09	2.04352e-08
CLK1	-1.38924	5.36158	1.63963e-09	2.05947e-08
CTD-2287O16.1	-1.45692	1.05818	1.67371e-09	2.09932e-08
SFXN3	1.21341	5.21104	1.67529e-09	2.09932e-08
HLA-DMB	-1.59726	3.05045	1.68347e-09	2.10463e-08
ZNF791	-1.76005	1.1476	1.68347e-09	2.10463e-08
METTL5	-1.36651	3.57069	1.78078e-09	2.21851e-08
SPAG7	-1.11178	4.6649	1.82754e-09	2.2741e-08
IGSF8	-2.24045	1.08555	1.84231e-09	2.28982e-08
TAMM41	-1.76692	2.33138	1.8456e-09	2.29125e-08
NCL	-1.11487	5.91043	1.8665e-09	2.3145e-08
HAX1	-1.24398	4.14507	1.88572e-09	2.33293e-08
LSM7	-1.33356	2.79406	1.90804e-09	2.35781e-08
HDAC4	-2.12181	0.728257	1.9393e-09	2.39091e-08
CDKN2D	1.36187	5.51904	1.9747e-09	2.43174e-08
AKNA	-1.93925	2.18068	2.03235e-09	2.49986e-08
PCYT1B	1.00953	5.94152	2.03649e-09	2.50208e-08
KLF12	-1.8823	1.56693	2.04442e-09	2.50663e-08
METTL16	-2.29781	1.93215	2.04489e-09	2.50663e-08
GPATCH1	-1.60563	2.55246	2.06935e-09	2.53371e-08
PIGU	-2.20049	1.73036	2.11333e-09	2.58459e-08
IPO11	1.14281	5.55614	2.14644e-09	2.6191e-08
CD5	-2.2273	2.0687	2.15338e-09	2.62457e-08
VWF	1.16926	7.59911	2.17244e-09	2.63877e-08
DDX55	-1.95227	2.95011	2.20615e-09	2.67365e-08
MFN2	1.52808	7.62567	2.21416e-09	2.68032e-08
PRKDC	-1.16491	5.2486	2.22715e-09	2.69264e-08
SPPL3	1.31455	6.11178	2.23215e-09	2.69264e-08
NNT	1.17505	7.21989	2.23419e-09	2.69264e-08
PTAR1	-1.81638	1.43692	2.23668e-09	2.69264e-08
TNFRSF10A	-2.34376	0.739322	2.23694e-09	2.69264e-08
CCDC59	-1.4284	2.31046	2.27756e-09	2.73845e-08
SAT2	-1.37863	3.05729	2.29578e-09	2.75726e-08
ACRC	2.64855	2.98636	2.31308e-09	2.77338e-08
RP5-1028K7.2	-2.28684	0.677815	2.31439e-09	2.77338e-08
PIP5K1C	2.09519	3.00112	2.33401e-09	2.79376e-08
IMPDH2	-1.37743	4.65229	2.36079e-09	2.81635e-08
APOBR	-2.04871	0.695551	2.3817e-09	2.83496e-08
KAT6B	-1.78127	2.52143	2.39169e-09	2.84369e-08
ZNRD1	-1.34617	2.53458	2.40838e-09	2.85718e-08
NEK7	2.03207	4.76898	2.46281e-09	2.91851e-08
LINC00493	-1.10693	2.48133	2.6284e-09	3.10296e-08
SLC37A1	1.04725	5.58793	2.63208e-09	3.10296e-08
NASP	-1.32903	4.67357	2.63298e-09	3.10296e-08
NOB1	-1.68154	2.93873	2.64926e-09	3.11646e-08
EMC7	-1.48713	3.47064	2.73576e-09	3.20993e-08
PBDC1	-1.40725	3.02646	2.7519e-09	3.22533e-08
HTATIP2	1.0011	7.40904	2.78803e-09	3.2641e-08
NGDN	-1.70521	4.021	2.8008e-09	3.27546e-08
ESF1	-1.72927	2.99716	2.80484e-09	3.2766e-08
LSM2	-1.27191	2.95118	2.81517e-09	3.28508e-08
WDR6	-1.63146	1.9349	2.81836e-09	3.28521e-08
KIFC3	1.85662	5.41343	2.83063e-09	3.29592e-08
MICAL1	-1.86472	3.96979	2.86798e-09	3.33579e-08
SLC35E1	1.24079	3.06925	2.9373e-09	3.40899e-08
CACNA2D3	-2.43743	1.27128	3.01589e-09	3.49262e-08
TCERG1	-1.59584	3.48033	3.12364e-09	3.60179e-08
ACVR1	1.44781	5.59913	3.20925e-09	3.69652e-08
UTP23	-1.64629	1.48451	3.31847e-09	3.8182e-08
MPHOSPH6	-1.6917	2.32798	3.33479e-09	3.83285e-08
RP11-486A14.2	2.59985	1.44127	3.34136e-09	3.83628e-08
AASDH	-1.79756	2.13233	3.40254e-09	3.89397e-08
BCAS2	-1.47733	3.86939	3.43618e-09	3.91988e-08
IRF3	-1.40854	3.00413	3.44812e-09	3.92932e-08
PRR14L	-1.79464	1.65151	3.51669e-09	3.99893e-08
C9orf142	-1.63111	3.12617	3.5461e-09	4.02381e-08
CLEC2B	-1.32205	4.77082	3.55345e-09	4.02787e-08
CLUHP3	-2.44665	1.16688	3.60539e-09	4.0781e-08
IKZF3	-1.71891	2.41075	3.611e-09	4.08012e-08
XPA	-1.782	2.95822	3.63644e-09	4.10453e-08
C1orf228	-2.12187	1.12383	3.68045e-09	4.14982e-08
FSTL1	1.25901	7.80228	3.72133e-09	4.18708e-08
TMEM223	-1.87902	0.704702	3.84756e-09	4.31548e-08
CTSW	1.08256	9.76124	3.8671e-09	4.33286e-08
MITD1	-1.26021	3.93125	3.87702e-09	4.33942e-08
ICAM3	-1.30695	4.21844	3.89211e-09	4.35176e-08
TSPAN2	1.00348	6.97484	3.89626e-09	4.35184e-08
COL6A3	1.75342	4.38325	3.91134e-09	4.35957e-08
CTNS	1.01599	5.35177	3.96961e-09	4.41073e-08
CIITA	-2.05221	2.33726	4.04366e-09	4.48368e-08
SPTB	1.48347	5.24315	4.08974e-09	4.53008e-08
SAMD14	2.33346	4.8175	4.15025e-09	4.58759e-08
PCSK5	-2.11684	1.2227	4.22569e-09	4.66616e-08
AMY2B	-2.46117	1.89483	4.40564e-09	4.84983e-08
KIF3C	1.16037	4.08773	4.51682e-09	4.95691e-08
ECHDC2	-2.17365	1.24786	4.53074e-09	4.96199e-08
TAF10	1.69753	6.11776	4.56458e-09	4.99072e-08
INPP5A	1.31047	4.93574	4.5663e-09	4.99072e-08
SNRPE	-1.22648	3.39578	4.57952e-09	5.00005e-08
WDR27	-2.33873	0.694523	4.59153e-09	5.00805e-08
SFSWAP	-1.58156	2.9248	4.7911e-09	5.21508e-08
CEP85L	-1.46019	3.49351	4.81489e-09	5.23565e-08
BCR	1.09012	6.6865	4.85783e-09	5.27697e-08
KLRF1	-1.58667	4.36471	4.87058e-09	5.28545e-08
AP2A2	-1.82243	1.49216	5.31204e-09	5.72908e-08
PDCL3	-1.39548	2.96986	5.31691e-09	5.72908e-08
COMMD1	-1.12868	2.67157	5.41638e-09	5.83038e-08
MRPS18B	-1.40252	3.59564	5.43409e-09	5.83984e-08
SYNGR2	-1.47008	3.23236	5.43609e-09	5.83984e-08
ATG16L2	-1.93555	3.74055	5.47484e-09	5.87556e-08
OSTC	-1.37996	3.60687	5.70419e-09	6.10592e-08
EML4	-1.29282	3.89764	5.70663e-09	6.10592e-08
TXK	-1.62034	4.00666	5.73833e-09	6.1337e-08
RORA	-2.05026	2.73179	5.7613e-09	6.14596e-08
TMEM147	-1.62158	2.59939	5.8484e-09	6.22645e-08
MYC	-1.75413	1.36661	6.02622e-09	6.39927e-08
IGKV3-11	-2.05359	2.50041	6.02869e-09	6.39927e-08
FAM102A	-2.1594	0.879317	6.03659e-09	6.4013e-08
SLC38A1	-1.70556	4.72212	6.09455e-09	6.44358e-08
POLR1C	-1.98761	2.31038	6.15136e-09	6.49722e-08
BPI	3.61123	3.65383	6.27906e-09	6.62555e-08
ID2	-1.14796	4.52865	6.48334e-09	6.82091e-08
PFDN4	-1.4467	2.90469	6.53094e-09	6.86423e-08
BCLAF1	-1.08221	4.96426	6.56343e-09	6.87513e-08
PCF11	-1.5246	3.22378	6.57216e-09	6.87513e-08
PCTP	1.41057	4.56862	6.57347e-09	6.87513e-08
CLIP2	1.6907	3.78602	6.60652e-09	6.90295e-08
PTPN23	-1.80237	1.37584	6.93464e-09	7.22459e-08
NIPA1	1.68716	2.63864	6.96717e-09	7.25067e-08
C1orf162	-1.09715	5.77758	7.04824e-09	7.31443e-08
IGSF6	-1.45383	4.89986	7.13044e-09	7.39256e-08
DNHD1	-2.10248	1.05622	7.19129e-09	7.44842e-08
CTD-2589M5.4	1.847	2.71344	7.37613e-09	7.62509e-08
SLC44A1	1.43247	6.18543	7.40043e-09	7.64282e-08
STX8	-1.20016	4.54982	7.56264e-09	7.80281e-08
TOMM22	-1.01847	3.74943	7.59238e-09	7.82593e-08
SELPLG	-1.33421	2.53557	7.67808e-09	7.90664e-08
NUFIP2	-1.39755	1.29749	7.86793e-09	8.0883e-08
RRP7BP	-1.98712	0.653526	7.86962e-09	8.0883e-08
KAT2A	-2.38964	1.56609	7.88952e-09	8.10097e-08
WDR59	-1.89739	1.81877	7.90069e-09	8.10465e-08
P4HB	1.11884	6.62641	8.00671e-09	8.19768e-08
BTAF1	-1.84264	3.53725	8.04497e-09	8.22897e-08
PDE3B	-2.38714	1.74227	8.14127e-09	8.31951e-08
SP140L	-1.64083	3.28166	8.38627e-09	8.55633e-08
ACER2	1.13261	4.3884	8.38903e-09	8.55633e-08
RPL22L1	-1.42474	3.1052	8.58326e-09	8.74609e-08
SPHK1	2.12309	3.68945	8.87336e-09	9.0159e-08
SESTD1	1.45301	5.60911	8.94068e-09	9.07568e-08
HEXDC	-2.12443	1.11739	9.26341e-09	9.38546e-08
SURF2	-1.57108	2.10954	9.32198e-09	9.43586e-08
ZNF91	-1.5696	1.1077	9.35236e-09	9.45765e-08
HPCAL1	1.7249	4.44498	9.38273e-09	9.4794e-08
TMEM50B	-1.45837	3.24003	9.42944e-09	9.51759e-08
KATNAL1	1.60728	4.61454	9.48438e-09	9.56401e-08
SIT1	-2.12251	1.40837	9.52532e-09	9.59625e-08
ASPSCR1	-1.89669	1.66985	9.57664e-09	9.63886e-08
TMEM161B	-1.74196	2.16264	9.59854e-09	9.65182e-08
TSPAN13	1.30267	5.18537	9.76748e-09	9.80325e-08
FNBP1	-1.40237	3.9799	9.86304e-09	9.8806e-08
RNF10	1.12513	7.28089	9.89608e-09	9.90442e-08
SP140	-1.6241	4.37869	1.00698e-08	1.00688e-07
TMC6	-2.08929	2.96978	1.00882e-08	1.00778e-07
GSTM3	1.11527	5.61317	1.03832e-08	1.03629e-07
SMYD2	1.33408	5.60985	1.0552e-08	1.05215e-07
MMP1	2.00168	4.7398	1.06115e-08	1.05709e-07
CYTH1	-1.69303	3.86467	1.06334e-08	1.05829e-07
ACSF2	-2.44183	0.732122	1.08042e-08	1.07429e-07
TM4SF1	1.82556	3.57865	1.09531e-08	1.08739e-07
HSPD1	-1.11975	5.48499	1.09563e-08	1.08739e-07
PA2G4	-1.11576	4.50482	1.10403e-08	1.09471e-07
RPS23	-1.28311	5.50542	1.10576e-08	1.09541e-07
OGT	-1.81746	4.16945	1.14214e-08	1.13018e-07
PDCD5	-1.24033	3.94117	1.14298e-08	1.13018e-07
ZNF320	-1.84647	0.794778	1.14539e-08	1.13152e-07
MAF1	1.68866	5.69846	1.14736e-08	1.13242e-07
NSUN5P1	-1.70173	1.24047	1.15375e-08	1.13663e-07
CHD1	-1.39689	4.58198	1.15801e-08	1.13978e-07
PRSS50	2.68446	4.07848	1.2025e-08	1.18248e-07
WDR70	-1.74183	3.56793	1.20903e-08	1.18781e-07
RBM10	-1.69817	2.84472	1.21241e-08	1.19004e-07
CCDC109B	-1.49453	3.52125	1.23088e-08	1.20594e-07
GSR	1.67354	4.49297	1.28054e-08	1.24926e-07
DYNC1H1	-1.18146	4.70801	1.29612e-08	1.26292e-07
GNAI2	1.18226	7.29932	1.32794e-08	1.29157e-07
RALGAPA1	-1.36572	2.24577	1.33721e-08	1.2994e-07
KMT2D	-1.80323	1.93518	1.37635e-08	1.3338e-07
SEC11C	-1.48257	3.98112	1.40199e-08	1.35742e-07
SNRPD1	-1.11637	3.8849	1.40346e-08	1.35761e-07
E2F1	2.30363	3.4704	1.42092e-08	1.37325e-07
ADCY3	1.35229	4.41411	1.4584e-08	1.40567e-07
MRPS33	-1.35015	2.28351	1.47831e-08	1.42357e-07
DNAJC10	-1.54483	4.25138	1.48751e-08	1.43114e-07
LSP1	-1.00014	6.53113	1.49095e-08	1.43316e-07
PWP1	-1.22429	4.45647	1.55902e-08	1.49456e-07
CDC25B	-1.85284	2.50341	1.57159e-08	1.50391e-07
COL19A1	-2.54612	1.95148	1.61141e-08	1.54064e-07
ZNF649	-1.9942	0.664097	1.62463e-08	1.55189e-07
TBC1D20	1.07059	4.42497	1.63068e-08	1.5535e-07
GLIPR1	-1.49059	4.1697	1.6342e-08	1.55548e-07
CDC42BPA	1.25603	5.03331	1.6667e-08	1.58499e-07
RNF125	-1.78064	0.964407	1.68614e-08	1.60206e-07
KDM5A	-1.12166	5.16827	1.71269e-08	1.62439e-07
ANKRD17	-1.24912	4.47289	1.72181e-08	1.63159e-07
LMO7	-2.18225	1.12774	1.72545e-08	1.6336e-07
SLIRP	-1.10254	4.0449	1.73262e-08	1.63894e-07
FCRL2	-2.24262	1.53228	1.80691e-08	1.7077e-07
PLXNB3	1.73305	2.94512	1.85419e-08	1.74929e-07
CLK2	-2.07382	2.0261	1.8905e-08	1.78198e-07
LSM6	-1.13769	3.59774	1.91852e-08	1.80679e-07
RP11-379K17.4	2.73976	0.682643	1.92525e-08	1.8106e-07
AIMP1	-1.04379	4.28991	1.92596e-08	1.8106e-07
ATP11A	1.29835	4.96233	1.97021e-08	1.84733e-07
CYTIP	-1.3145	4.63684	1.97843e-08	1.85342e-07
RHOBTB1	1.11536	6.05503	1.99826e-08	1.87035e-07
ARHGAP32	1.33997	4.44004	2.01249e-08	1.88202e-07
RNASET2	-1.01529	3.12931	2.04676e-08	1.9124e-07
GCSAM	-1.78638	0.915815	2.14051e-08	1.99476e-07
GRPEL1	-1.25233	2.61073	2.14687e-08	1.99895e-07
IGKV1-17	-2.36652	0.850862	2.15762e-08	2.00721e-07
ZNF43	-1.62039	1.41104	2.24081e-08	2.08098e-07
DEGS1	-1.31966	2.11993	2.24501e-08	2.08136e-07
GIGYF2	-1.0988	4.16816	2.34139e-08	2.16685e-07
PPA1	-1.25624	5.03281	2.34428e-08	2.16765e-07
KIF21B	-1.91463	1.16078	2.42096e-08	2.23276e-07
MIS18A	-1.68378	1.304	2.45642e-08	2.26156e-07
SYNE1	-1.47608	5.3026	2.48074e-08	2.28199e-07
KIAA0355	-1.57072	1.37178	2.51882e-08	2.31502e-07
M1AP	1.10357	3.41251	2.52391e-08	2.31771e-07
TIMM21	-2.00237	1.55475	2.5464e-08	2.33635e-07
TSFM	-1.70725	1.42865	2.55953e-08	2.34437e-07
SLC35F6	-1.88434	0.89117	2.56458e-08	2.34699e-07
GNA12	2.48296	2.53888	2.58687e-08	2.36238e-07
ZBTB20	-1.46801	2.39634	2.58803e-08	2.36238e-07
C11orf57	-1.61261	1.85823	2.59167e-08	2.36368e-07
IMP4	-1.39951	3.15179	2.60941e-08	2.37784e-07
MYDGF	-1.57344	2.97099	2.69407e-08	2.44872e-07
AHNAK	-1.7234	1.96729	2.72511e-08	2.47272e-07
SEC23A	1.17557	5.95663	2.72868e-08	2.47386e-07
MPHOSPH10	-1.49199	3.81429	2.73475e-08	2.47726e-07
SREBF2	2.17254	3.40806	2.73809e-08	2.47819e-07
ABT1	-1.16988	2.4664	2.74722e-08	2.48435e-07
IGLV1-47	-2.05025	1.20337	2.77034e-08	2.50314e-07
RP11-421L21.3	-2.11759	1.07156	2.8891e-08	2.60604e-07
TAF1D	-1.08397	4.46662	3.01094e-08	2.69999e-07
GVINP1	-1.1139	1.3891	3.01665e-08	2.70285e-07
UBIAD1	-1.66186	0.588968	3.15083e-08	2.81835e-07
CCDC167	-1.42386	2.28781	3.15541e-08	2.82009e-07
GON4L	-1.16682	3.6362	3.16082e-08	2.82256e-07
PLCG1	-2.1887	1.47594	3.20114e-08	2.85617e-07
CTB-133G6.1	-2.10499	1.76194	3.22385e-08	2.87404e-07
MRPL27	-1.20181	2.53193	3.2703e-08	2.91302e-07
PSTPIP1	-1.67964	3.26774	3.2892e-08	2.92741e-07
CD247	-1.87334	2.34109	3.31816e-08	2.94828e-07
ANP32E	-1.22833	3.62398	3.40697e-08	3.02216e-07
SHPRH	-1.53115	3.39553	3.43288e-08	3.04263e-07
NUDT4	1.45995	3.36808	3.56785e-08	3.15726e-07
SNRPA1	-1.54928	3.76275	3.56813e-08	3.15726e-07
SIL1	-1.69929	1.81958	3.61826e-08	3.19106e-07
FAM129C	-1.95616	1.85131	3.64102e-08	3.20848e-07
TIMM44	-1.79582	1.5276	3.79562e-08	3.33921e-07
ZNF14	-1.96824	0.912923	3.80361e-08	3.34349e-07
NPIPB4	-1.05125	2.61591	3.8188e-08	3.35408e-07
NOTCH2	-1.57614	2.21046	3.89562e-08	3.41874e-07
MAML2	-2.01995	0.749122	3.9096e-08	3.42819e-07
SAMD9L	-1.61536	3.01972	3.97552e-08	3.48315e-07
PRR7	5.08318	2.58314	4.02179e-08	3.5208e-07
SURF6	-1.81508	0.699044	4.05317e-08	3.54536e-07
NDRG3	1.00346	5.35652	4.09172e-08	3.57615e-07
IFNG	-2.35799	0.564348	4.09708e-08	3.57792e-07
XPC	-1.5265	3.19393	4.13504e-08	3.60518e-07
SELL	-1.11841	6.73277	4.14019e-08	3.60672e-07
THEMIS	-1.97422	2.0355	4.20618e-08	3.65824e-07
RLTPR	-2.36611	1.64987	4.26985e-08	3.7106e-07
PIBF1	-1.43261	3.70441	4.30545e-08	3.7385e-07
CLASRP	-2.02138	1.15037	4.3204e-08	3.74843e-07
OXTR	1.19091	2.63563	4.33499e-08	3.75804e-07
CXorf65	-2.12124	1.09803	4.39312e-08	3.80111e-07
BTN3A3	-1.4229	2.36734	4.39533e-08	3.80111e-07
SLC12A7	-2.29043	0.812375	4.51597e-08	3.89242e-07
LAMB2	1.46024	3.96508	4.53912e-08	3.9065e-07
ITGA4	-1.65106	4.78953	4.57439e-08	3.93368e-07
IKZF2	-2.05355	0.598755	4.73628e-08	4.06635e-07
PNPLA7	-2.3896	0.625774	4.8494e-08	4.16013e-07
TRMT61B	-1.88362	1.13903	4.96337e-08	4.25449e-07
AC006129.2	-1.45947	1.2906	4.98523e-08	4.2698e-07
MEI1	-1.5381	2.85901	5.07307e-08	4.33808e-07
PMPCB	-1.26949	4.98848	5.21485e-08	4.45576e-07
RPAIN	-1.36853	2.91973	5.22832e-08	4.4637e-07
CAB39	1.25159	5.13807	5.29741e-08	4.51908e-07
CDHR1	3.46906	1.44499	5.43586e-08	4.62979e-07
AAMP	-1.15918	4.14352	5.48028e-08	4.66391e-07
MMP8	4.12653	2.7307	5.5138e-08	4.68498e-07
DMAP1	-1.51409	3.23556	5.52661e-08	4.69213e-07
PITPNM2	1.20153	5.05178	5.89658e-08	4.99626e-07
SYTL1	-2.02492	2.42287	5.90205e-08	4.99626e-07
RBPMS2	1.43219	4.88013	5.90353e-08	4.99626e-07
RABEP1	-1.22877	3.18764	6.04228e-08	5.10561e-07
MUTYH	-1.97364	2.13761	6.14639e-08	5.18129e-07
KANSL1	-1.61337	1.3557	6.24175e-08	5.25753e-07
FGFBP2	-1.71716	2.28786	6.33003e-08	5.3235e-07
FKTN	-2.25305	0.850391	6.3825e-08	5.36341e-07
SPRED2	1.19082	2.9786	6.39444e-08	5.36922e-07
ISG20	-1.1043	4.56753	6.47123e-08	5.42517e-07
AC020571.3	1.07779	3.63444	6.48691e-08	5.43406e-07
NTHL1	-1.82443	1.01513	6.52215e-08	5.4593e-07
CREBBP	-1.17539	4.32789	6.6383e-08	5.55217e-07
PABPC1L	-2.10985	1.31181	6.89551e-08	5.74931e-07
MCEMP1	1.0117	4.20834	6.97366e-08	5.80994e-07
ZNF195	-1.8257	1.47539	6.98911e-08	5.81827e-07
EZH1	-1.41716	3.69038	7.01181e-08	5.83119e-07
ADCY10P1	-2.31461	1.00504	7.01554e-08	5.83119e-07
GPR137B	1.47641	4.18256	7.09408e-08	5.88732e-07
STMN1	-1.12788	3.93912	7.11636e-08	5.90122e-07
FAF2	-1.72242	2.46789	7.18071e-08	5.94076e-07
PHRF1	-2.05454	1.13957	7.24161e-08	5.98651e-07
SH2D1A	-1.04141	3.41413	7.46559e-08	6.16214e-07
AFAP1L2	1.2725	5.59129	7.76402e-08	6.40352e-07
ATP6V1B2	1.08429	6.44933	7.83294e-08	6.4504e-07
LIMD2	-1.1778	3.72909	7.92288e-08	6.51945e-07
GALNT10	1.72093	3.06248	8.01457e-08	6.58982e-07
SMG1P7	-2.07917	0.675472	8.02331e-08	6.59194e-07
GZMB	-1.28223	5.53629	8.24245e-08	6.75641e-07
ZFP36L1	-1.27723	2.22109	8.52018e-08	6.95753e-07
XCL2	-1.73839	1.07984	8.52035e-08	6.95753e-07
ABCA5	-2.08591	2.58695	8.67572e-08	7.07579e-07
COL10A1	1.91203	1.45022	8.67841e-08	7.07579e-07
MYBL1	-2.06259	1.58996	8.70516e-08	7.08908e-07
ADAT1	1.2329	3.70398	8.70798e-08	7.08908e-07
RPUSD3	-1.58094	2.61797	8.7451e-08	7.11388e-07
TJP1	2.9888	1.52133	8.78017e-08	7.13697e-07
TPCN1	1.46271	5.10036	8.8842e-08	7.21057e-07
METTL12	-1.72546	0.747493	8.94072e-08	7.25094e-07
TMEM208	-1.56667	2.66909	8.9498e-08	7.2528e-07
LAPTM4A	-1.09319	4.87869	8.98819e-08	7.27839e-07
CFAP36	-1.32725	3.51024	9.01165e-08	7.29186e-07
ATP2B4	-1.8414	2.03791	9.0502e-08	7.31752e-07
SORT1	1.60573	4.53675	9.1544e-08	7.39617e-07
LYAR	-1.32796	3.60807	9.16618e-08	7.4001e-07
ZCCHC11	-1.0156	4.00557	9.17539e-08	7.40195e-07
AC112721.1	1.83405	2.30504	9.31695e-08	7.51048e-07
RABGEF1	1.06957	2.64892	9.3266e-08	7.51259e-07
BRCC3	-1.40868	3.21039	9.41291e-08	7.5707e-07
RBM19	-1.80977	2.56068	9.81208e-08	7.85628e-07
WRNIP1	1.13612	5.82653	9.88168e-08	7.90017e-07
CTNNBIP1	1.29987	2.733	1.01845e-07	8.12207e-07
NAGK	-1.18316	4.87781	1.02057e-07	8.12885e-07
RBM5	-1.31225	4.2642	1.03539e-07	8.23228e-07
TDRP	1.48005	3.24306	1.03587e-07	8.23228e-07
AFG3L1P	-1.99627	1.1998	1.04109e-07	8.26765e-07
ICE1	-1.81672	1.81894	1.06197e-07	8.4147e-07
UNC13B	2.72817	2.20852	1.07178e-07	8.48615e-07
LENG8	-1.68294	1.67941	1.07824e-07	8.53092e-07
GLMN	-1.94954	2.18021	1.08758e-07	8.59166e-07
LMBR1L	-2.00142	1.85924	1.09731e-07	8.64978e-07
MRPS31	-1.33723	2.88348	1.10394e-07	8.69567e-07
PPP1CB	1.11103	3.52316	1.12282e-07	8.83787e-07
PPFIA1	-1.17539	3.02039	1.13099e-07	8.8956e-07
CXXC5	-1.61624	1.16003	1.14091e-07	8.96356e-07
NDUFV1	-1.23255	4.091	1.1413e-07	8.96356e-07
ZNF880	-1.58323	1.9809	1.14399e-07	8.97305e-07
SOCS2	1.62273	1.75169	1.14426e-07	8.97305e-07
PIEZO1	-2.01365	1.70169	1.14503e-07	8.97305e-07
JMJD8	2.06069	2.55884	1.16834e-07	9.14227e-07
EVA1B	4.01445	1.93616	1.17739e-07	9.20641e-07
LHFPL2	1.3299	2.43147	1.20356e-07	9.40263e-07
DDX56	-1.41592	3.6571	1.25593e-07	9.78475e-07
PIGL	-1.99068	1.02848	1.27986e-07	9.96389e-07
AKTIP	-1.79085	2.54857	1.28737e-07	1.00151e-06
RINL	-1.39527	2.12485	1.29024e-07	1.00228e-06
PHAX	-1.2881	2.87156	1.31558e-07	1.02048e-06
EDRF1	-1.98881	2.15449	1.32689e-07	1.02851e-06
GFM1	-1.51779	3.18011	1.3345e-07	1.0333e-06
TBXA2R	1.44019	3.2209	1.33579e-07	1.0333e-06
ITPR3	-2.10791	1.77447	1.33597e-07	1.0333e-06
SRPRB	-1.90552	2.22455	1.34969e-07	1.04315e-06
XAB2	-1.2434	2.76937	1.38287e-07	1.06803e-06
SRC	1.83317	3.92357	1.40713e-07	1.08519e-06
PARVG	-1.14352	5.34865	1.41376e-07	1.08953e-06
C11orf1	-1.37895	1.72197	1.41958e-07	1.09322e-06
ZC3HAV1L	1.12807	3.21177	1.43938e-07	1.10767e-06
SLAMF7	-1.67486	2.36341	1.4481e-07	1.11278e-06
ARG1	3.6862	2.26752	1.45971e-07	1.12089e-06
MRPL24	-1.38911	3.2149	1.46448e-07	1.12375e-06
AF127936.9	2.42033	2.22121	1.46986e-07	1.12706e-06
LTB	-1.60973	2.7539	1.49994e-07	1.14848e-06
RNY3P8	1.02959	3.2909	1.50915e-07	1.15471e-06
FCER2	-1.97288	3.1273	1.53723e-07	1.17535e-06
SSRP1	-1.59463	2.97796	1.54173e-07	1.17795e-06
INO80E	-1.37684	0.906305	1.54796e-07	1.18186e-06
CRTAM	-2.09748	1.59352	1.55357e-07	1.1853e-06
WSB2	1.21111	4.54884	1.56131e-07	1.18866e-06
THADA	-1.7975	2.71069	1.58002e-07	1.20205e-06
KLHL35	2.30603	3.17496	1.58555e-07	1.2054e-06
FAM69A	-1.92191	1.1249	1.6044e-07	1.21887e-06
SLC24A3	1.07502	5.05155	1.60718e-07	1.22011e-06
ZNF276	-2.03896	1.05194	1.62892e-07	1.23311e-06
TNR	-2.4877	0.894244	1.66202e-07	1.25639e-06
CCDC174	-1.14923	4.13169	1.66476e-07	1.25757e-06
QARS	-1.10151	5.34556	1.68251e-07	1.26919e-06
TIAM1	-1.95512	1.95864	1.71115e-07	1.28806e-06
ANKRD44	-1.54359	4.42585	1.73931e-07	1.30741e-06
KDM2A	-1.33141	2.01331	1.78049e-07	1.33556e-06
RSBN1	-1.42199	2.1277	1.81995e-07	1.3642e-06
AGO1	1.08966	4.14178	1.8228e-07	1.36537e-06
LTF	2.57919	5.20274	1.83029e-07	1.37002e-06
MED12L	1.03512	4.88582	1.83939e-07	1.37587e-06
HOPX	-1.10671	3.06788	1.89489e-07	1.41541e-06
RBM28	-1.44733	2.90108	1.91664e-07	1.43065e-06
CAV2	1.00111	5.67761	1.94965e-07	1.45428e-06
C6orf62	1.04357	10.1543	1.99281e-07	1.47925e-06
AKIRIN1	1.39841	4.19767	2.00756e-07	1.48916e-06
ENDOD1	1.19121	3.57177	2.01538e-07	1.49392e-06
TSPAN3	-1.67088	2.81569	2.05001e-07	1.51644e-06
RANBP2	-1.28738	3.38158	2.07116e-07	1.52891e-06
COX10-AS1	-1.83795	0.654971	2.09144e-07	1.54281e-06
POMK	-1.70638	0.648107	2.11304e-07	1.5566e-06
TGS1	-1.04029	3.33015	2.11813e-07	1.55927e-06
MRPS30	-1.56044	2.31287	2.1618e-07	1.58923e-06
RPF1	-1.3819	4.01228	2.21642e-07	1.62715e-06
ZNF808	-1.43703	1.32267	2.22934e-07	1.63548e-06
SPEF2	-2.15927	1.619	2.23082e-07	1.63548e-06
DOCK8	-1.03138	5.53759	2.28297e-07	1.66913e-06
AKAP8	-1.85437	1.56997	2.31957e-07	1.69473e-06
TRMU	-2.01086	1.77728	2.38784e-07	1.74223e-06
TFB1M	-1.75475	2.50187	2.41475e-07	1.75715e-06
ZFP62	-1.79089	0.884079	2.41486e-07	1.75715e-06
LEO1	-1.43586	3.16761	2.48788e-07	1.80904e-06
NCALD	-1.69281	1.48224	2.52833e-07	1.83596e-06
BRD8	-1.73254	3.65984	2.54208e-07	1.84344e-06
SNRK	-1.21182	2.47482	2.59441e-07	1.87874e-06
GEMIN6	-1.55547	1.11671	2.59603e-07	1.87874e-06
TRPV2	-1.75131	2.86595	2.59836e-07	1.87915e-06
ATR	-1.75537	3.34431	2.61297e-07	1.88844e-06
EMCN	1.39132	3.77982	2.61483e-07	1.88851e-06
NDUFS3	-1.32784	3.39681	2.6892e-07	1.94091e-06
TARSL2	1.0476	4.67916	2.70962e-07	1.95433e-06
TMC1	2.01933	2.47342	2.72539e-07	1.96438e-06
U2AF1	-1.01391	4.15192	2.74165e-07	1.97211e-06
WDR4	-1.92731	1.28469	2.75018e-07	1.97691e-06
GCSAML	1.16413	2.97538	2.88016e-07	2.0665e-06
ZNF292	-1.33752	2.34285	2.88254e-07	2.0665e-06
TMEM138	-1.55989	1.99236	2.88567e-07	2.06736e-06
C5orf45	-1.90697	1.1338	2.90207e-07	2.07708e-06
MYH3	-2.44698	0.731658	2.91196e-07	2.082e-06
PTDSS2	1.44218	3.09507	2.93982e-07	2.10051e-06
ATP6V1A	1.06862	6.30228	2.96389e-07	2.11489e-06
EXOSC7	-1.51411	2.38649	2.98512e-07	2.12861e-06
VIMP	-1.24434	2.9897	2.98779e-07	2.1291e-06
LYRM2	-1.15538	2.50012	3.02566e-07	2.15465e-06
FMO5	1.03431	4.92005	3.03302e-07	2.15845e-06
ZNF75A	-2.03987	1.15612	3.08924e-07	2.19262e-06
GNA15	1.61022	3.86959	3.10521e-07	2.20116e-06
ANKZF1	-1.47292	2.98081	3.10554e-07	2.20116e-06
ASNSD1	-1.13501	2.88625	3.10745e-07	2.20116e-06
PLCB1	-1.89389	2.08941	3.13493e-07	2.21769e-06
TRMT10B	-1.59219	2.40885	3.17879e-07	2.24723e-06
CLSTN1	-1.98641	1.19008	3.21186e-07	2.26911e-06
PLEC	-2.09231	0.80556	3.2564e-07	2.29905e-06
ANAPC10	-1.59808	1.60595	3.26471e-07	2.3034e-06
SH2B3	1.55742	3.17502	3.2842e-07	2.31562e-06
RIC3	-2.08451	0.899855	3.31111e-07	2.33306e-06
HLA-DRB5	-1.92021	4.12972	3.34811e-07	2.35757e-06
CEACAM6	3.77484	1.19215	3.42598e-07	2.41082e-06
TPM2	1.33712	5.00467	3.44321e-07	2.42134e-06
ATP5G1	-1.01216	3.59446	3.47163e-07	2.43973e-06
CX3CR1	-1.5517	1.12814	3.48644e-07	2.44853e-06
HOOK1	-2.4073	1.53085	3.50015e-07	2.45493e-06
TTC21A	-2.26532	0.897983	3.52378e-07	2.46988e-06
IL10RA	-1.43104	3.18621	3.55764e-07	2.49198e-06
MRPL21	-1.20381	3.5852	3.58459e-07	2.50757e-06
TXNL4A	1.50681	3.68231	3.5902e-07	2.50985e-06
FASTKD3	-1.70971	1.11388	3.70106e-07	2.58398e-06
SNRPA	-1.4166	2.26273	3.75794e-07	2.61484e-06
PTBP1	1.64575	4.35881	3.75995e-07	2.61484e-06
WBP1L	1.01353	3.0514	3.77142e-07	2.61941e-06
MCM8	-2.11376	0.898966	3.78214e-07	2.62309e-06
TARBP1	-1.86677	2.27025	3.78653e-07	2.62309e-06
C18orf21	-1.47728	2.0574	3.82899e-07	2.64735e-06
NXF1	-1.35583	4.74982	3.84101e-07	2.65395e-06
EXOSC8	-1.19097	4.81152	3.86754e-07	2.67055e-06
LINC00680	-1.94463	0.830148	3.89089e-07	2.68494e-06
CASP8AP2	-1.32604	3.28847	3.9123e-07	2.69623e-06
TES	-1.17671	4.11107	3.94535e-07	2.71353e-06
PKIA	1.46925	3.16429	3.94755e-07	2.71353e-06
C12orf45	-1.35195	2.23246	3.96753e-07	2.72551e-06
HM13	-1.48288	3.63949	3.99332e-07	2.74146e-06
PPP1R10	-1.0932	3.30556	4.01903e-07	2.75734e-06
BTG2	-1.51319	1.05197	4.03034e-07	2.76333e-06
AHI1	-1.48515	2.12262	4.08508e-07	2.79727e-06
FKBP11	-1.62065	2.55694	4.09532e-07	2.80249e-06
FAM118A	-1.74476	1.77542	4.10767e-07	2.80915e-06
RASSF7	-1.9035	0.633554	4.14172e-07	2.82852e-06
SRRT	-1.06102	4.18976	4.14262e-07	2.82852e-06
WDR74	-1.6995	2.14398	4.14395e-07	2.82852e-06
LINC00324	-1.38777	0.773892	4.15253e-07	2.83257e-06
SLC4A1AP	-1.23892	4.02561	4.20355e-07	2.86189e-06
NEIL1	-1.98099	0.880197	4.2915e-07	2.91806e-06
WHAMM	-1.03037	2.70371	4.2977e-07	2.92042e-06
RP11-561I11.4	3.20412	2.25418	4.39178e-07	2.98055e-06
MTIF2	-1.4738	3.40234	4.39724e-07	2.98237e-06
E2F5	-2.09586	0.674661	4.41114e-07	2.9899e-06
ZNF609	-1.77912	0.711027	4.42718e-07	2.99887e-06
PPRC1	-1.96614	1.42143	4.48535e-07	3.03443e-06
SAMD9	-1.13872	2.58471	4.50141e-07	3.04336e-06
BEX2	-1.50245	1.12528	4.61959e-07	3.11342e-06
TSPYL2	1.14252	4.24404	4.63093e-07	3.11909e-06
NEB	-1.9612	1.37219	4.63518e-07	3.11999e-06
C7orf43	-1.76808	0.62994	4.70611e-07	3.16375e-06
ASNS	-1.80321	2.64249	4.74197e-07	3.18004e-06
ARID5B	-1.30002	3.81406	4.74224e-07	3.18004e-06
AC004893.11	-1.77417	0.700818	4.82397e-07	3.23281e-06
GRINA	-1.52589	1.30617	4.83256e-07	3.23654e-06
ZNF200	-1.94586	0.674732	4.85552e-07	3.24785e-06
ITPA	-1.13676	3.01019	4.90175e-07	3.27672e-06
SDHAF3	-1.1687	1.26556	5.00129e-07	3.33909e-06
THEM4	-1.47879	2.49918	5.06431e-07	3.37293e-06
DDX1	-1.24822	4.8155	5.0646e-07	3.37293e-06
IL2RB	-1.71725	2.35223	5.07717e-07	3.3792e-06
HFE	1.04269	2.19373	5.11792e-07	3.40208e-06
MZB1	-1.72696	2.88207	5.16149e-07	3.42678e-06
HSPH1	-1.30503	4.21925	5.25573e-07	3.48286e-06
CMTM3	1.2504	3.20873	5.33074e-07	3.52601e-06
RBM48	-1.54471	2.18433	5.41296e-07	3.57818e-06
FBXW5	1.33649	6.09947	5.478e-07	3.6167e-06
GCLM	1.54035	4.53736	5.69653e-07	3.75402e-06
SAAL1	-1.73065	2.73235	5.79723e-07	3.81568e-06
SH2D1B	-1.35276	2.82054	5.91124e-07	3.88832e-06
ZCCHC4	-1.97885	1.65991	6.00466e-07	3.94734e-06
PPP2R4	1.02978	4.95189	6.11511e-07	4.01748e-06
CYP2R1	-1.81582	0.899284	6.19995e-07	4.07072e-06
AQP3	-2.04359	1.36262	6.20882e-07	4.07346e-06
DPH5	-1.67191	1.97587	6.21175e-07	4.07346e-06
UHRF1BP1	1.30182	4.3912	6.23733e-07	4.08772e-06
ZNF169	-1.75498	0.850193	6.26151e-07	4.10106e-06
POP1	-1.81726	1.31971	6.33286e-07	4.14525e-06
DENND4B	-1.51451	2.51489	6.40314e-07	4.18869e-06
TRANK1	-1.466	2.63154	6.45442e-07	4.21861e-06
SLC30A5	1.09504	3.80637	6.45677e-07	4.21861e-06
SNHG11	1.01607	4.26401	6.47786e-07	4.2298e-06
ARHGAP9	-1.39643	4.26687	6.49218e-07	4.23657e-06
TCL1A	-1.2405	2.37203	6.51642e-07	4.24979e-06
WDR49	-2.06656	0.753149	6.56566e-07	4.27719e-06
C16orf54	-1.41757	0.768778	6.56644e-07	4.27719e-06
CCDC94	-1.69344	1.39404	6.59597e-07	4.29381e-06
FCGR2B	-1.57811	1.17452	6.61341e-07	4.30254e-06
VOPP1	1.39971	2.49981	6.66205e-07	4.33155e-06
ASB1	-1.67628	0.657831	6.70324e-07	4.35568e-06
FOLR1	2.35018	1.61893	6.78235e-07	4.40173e-06
ZFAND3	1.13015	3.10847	6.87519e-07	4.45657e-06
CDC40	-1.30432	4.34787	6.97094e-07	4.51317e-06
CLCN4	1.06144	4.00947	6.98827e-07	4.52165e-06
PELP1	-1.53035	1.09584	7.02056e-07	4.53979e-06
KRI1	-1.57152	3.13422	7.02505e-07	4.53995e-06
MGA	-1.43522	2.36591	7.03338e-07	4.54258e-06
MPL	1.09244	7.79217	7.08399e-07	4.5672e-06
ELANE	3.32023	2.12933	7.08431e-07	4.5672e-06
MCTS1	-1.05835	3.81888	7.36109e-07	4.73707e-06
TASP1	-1.65022	2.48429	7.41111e-07	4.76639e-06
SLC2A11	1.39971	2.38454	7.51639e-07	4.82249e-06
CEP152	-1.52441	2.78114	7.75752e-07	4.9623e-06
SLC25A26	-1.50116	2.4721	7.76726e-07	4.96557e-06
SMARCD1	-1.45423	1.43263	7.86586e-07	5.02259e-06
ZNF671	-1.8807	0.745894	7.89504e-07	5.03821e-06
MRPL16	-1.24495	2.56762	7.94541e-07	5.06733e-06
QSOX1	1.18138	4.13973	7.98934e-07	5.09231e-06
THOC3	-1.21341	0.937609	8.03724e-07	5.11887e-06
RNF216P1	-1.12386	1.9439	8.04059e-07	5.11887e-06
MAPK1	1.03627	4.97516	8.04914e-07	5.12126e-06
CYYR1	2.29346	1.02981	8.05886e-07	5.1244e-06
BTBD6	2.08968	1.43197	8.12116e-07	5.15788e-06
INE1	1.07366	2.58057	8.17461e-07	5.18566e-06
BTBD1	1.43577	4.0343	8.23254e-07	5.21313e-06
CDK16	1.18093	4.80834	8.25702e-07	5.22554e-06
FUT11	-1.56063	0.805192	8.34831e-07	5.28019e-06
TXNDC15	-1.70162	1.73388	8.39542e-07	5.30684e-06
OTUD6B	-1.70109	1.56793	8.41698e-07	5.31547e-06
DDX18	-1.16389	4.0769	8.41902e-07	5.31547e-06
TMEM173	-1.60676	2.44485	8.55581e-07	5.39864e-06
C12orf43	-1.47358	1.87924	8.56257e-07	5.39973e-06
MAD1L1	-1.29881	2.79316	8.72246e-07	5.49407e-06
OSBPL3	-1.90269	1.78863	8.83534e-07	5.55948e-06
SNRNP200	-1.12317	5.18313	8.8367e-07	5.55948e-06
ZNF331	-1.76399	1.1258	8.89322e-07	5.58845e-06
ZC3H8	-1.55422	2.35975	8.9044e-07	5.59219e-06
ANKRD20A11P	-2.08038	2.05107	9.05557e-07	5.68045e-06
SORL1	-1.68743	4.97019	9.13368e-07	5.72609e-06
POU2F2	-1.45127	2.37801	9.24195e-07	5.78718e-06
ANKRD49	-1.51943	1.79039	9.29566e-07	5.81741e-06
ZNF318	-1.71529	1.42902	9.30321e-07	5.81872e-06
OSBPL10	-1.99865	0.685902	9.56419e-07	5.97147e-06
S100A8	1.24348	9.10069	9.64645e-07	6.01442e-06
POLD3	-1.65199	2.39177	9.64985e-07	6.01442e-06
PELI2	1.28939	3.15954	9.70554e-07	6.04431e-06
MRPL9	-1.35012	2.51228	9.70913e-07	6.04431e-06
PHKG2	-1.25546	2.98433	9.87214e-07	6.13644e-06
NME3	-1.32882	1.76107	9.87434e-07	6.13644e-06
NUP210	-1.45457	3.15917	1.00086e-06	6.21629e-06
UBE3D	-1.97335	1.20784	1.00465e-06	6.23616e-06
MRPL14	-1.10032	1.8731	1.00718e-06	6.24826e-06
ERG	3.39298	1.15353	1.02277e-06	6.34126e-06
THAP3	-1.50626	1.29459	1.03143e-06	6.38758e-06
FAM221A	-1.9798	0.568741	1.03658e-06	6.41578e-06
MAP3K1	-1.43095	2.97852	1.03771e-06	6.41902e-06
RMND5A	1.19466	3.92314	1.03871e-06	6.42152e-06
PHB2	-1.04478	4.24204	1.05281e-06	6.4974e-06
RAB21	1.67277	2.84197	1.07112e-06	6.59518e-06
CASK	-2.11744	1.21802	1.07664e-06	6.62155e-06
FBXO44	-1.72603	1.07001	1.0823e-06	6.65251e-06
DPP4	-2.25286	2.24216	1.08737e-06	6.67982e-06
ECM1	1.17865	4.41361	1.10062e-06	6.75346e-06
CD72	-1.5461	2.48928	1.10563e-06	6.78032e-06
BIVM	1.71656	1.29766	1.10738e-06	6.78714e-06
ZNF44	-1.27109	1.59395	1.11623e-06	6.83749e-06
STX4	-1.00212	3.22455	1.132e-06	6.92381e-06
CTC1	-1.68455	2.61264	1.13842e-06	6.95742e-06
CCDC152	-1.53473	2.16344	1.15461e-06	7.04833e-06
VNN1	1.25359	4.33402	1.16717e-06	7.11976e-06
RPA3	-1.1267	2.87943	1.17672e-06	7.16949e-06
APOA1BP	-1.4509	3.132	1.18068e-06	7.18288e-06
MXRA7	3.33321	1.52591	1.1818e-06	7.1856e-06
COA6	-1.20126	2.10817	1.18798e-06	7.21908e-06
TMA16	-1.27604	2.62079	1.19919e-06	7.27888e-06
FAM65A	-1.43553	2.386	1.20298e-06	7.29776e-06
ZNF354B	-2.00275	1.08438	1.21424e-06	7.3577e-06
DTNBP1	-1.47633	2.56427	1.25604e-06	7.59378e-06
CD109	1.46706	5.01541	1.26348e-06	7.63016e-06
TBRG4	-1.47121	2.9609	1.26841e-06	7.65558e-06
SYNJ2	1.2437	4.24511	1.27081e-06	7.66572e-06
ZNF287	-1.98387	1.04871	1.28435e-06	7.73432e-06
HBE1	1.9523	3.14211	1.29844e-06	7.81034e-06
GPR171	-1.96633	0.686483	1.344e-06	8.07077e-06
PEX1	-1.47538	2.31929	1.35062e-06	8.106e-06
TRAF5	-1.68249	2.28132	1.36986e-06	8.21686e-06
CA1	1.98215	5.76727	1.38086e-06	8.27822e-06
EIF2AK4	-1.41026	2.89356	1.41584e-06	8.47363e-06
TMEM156	-1.63337	1.88608	1.44615e-06	8.6405e-06
ZNF322	-1.66403	0.739311	1.45111e-06	8.66096e-06
TRAP1	-1.56438	1.69859	1.45119e-06	8.66096e-06
POLR1E	-2.05047	1.86352	1.45211e-06	8.66162e-06
P2RX6P	2.3216	2.81123	1.45522e-06	8.67533e-06
CHRNA2	1.19476	3.90002	1.45828e-06	8.68874e-06
SDAD1	-1.09933	4.95249	1.46598e-06	8.72488e-06
TTC12	-2.08975	1.27193	1.49229e-06	8.87159e-06
ATP10A	-2.03658	0.705613	1.49479e-06	8.87656e-06
CEACAM8	3.14231	1.87265	1.49642e-06	8.8813e-06
UBE3A	-1.16382	3.38212	1.50411e-06	8.92196e-06
PTPN4	-1.17971	4.33904	1.50854e-06	8.94333e-06
DDIT3	-1.39552	1.06019	1.51571e-06	8.97651e-06
RALGPS2	-1.6206	3.21076	1.51582e-06	8.97651e-06
CEP89	-1.47099	1.86462	1.53779e-06	9.09151e-06
PAPD5	-1.69527	1.86016	1.55039e-06	9.15016e-06
TARDBP	-1.08234	3.06262	1.5511e-06	9.15016e-06
PALMD	3.70454	1.23053	1.55114e-06	9.15016e-06
ZNF518A	-1.39954	1.99036	1.55768e-06	9.18372e-06
SLC26A11	-2.14923	0.668304	1.60502e-06	9.45182e-06
CISH	-1.58731	0.706402	1.60682e-06	9.45256e-06
SSSCA1	-1.21617	2.06497	1.61184e-06	9.47165e-06
MRPL1	-1.44187	3.02509	1.61807e-06	9.50308e-06
ALMS1	-1.75214	1.69745	1.62705e-06	9.54005e-06
ZBTB48	-1.73904	1.68612	1.65034e-06	9.67133e-06
ZBTB40	-1.91078	1.20861	1.65785e-06	9.70998e-06
DNAJB11	-1.47373	3.17171	1.66546e-06	9.73854e-06
RTN1	1.5634	4.3774	1.67376e-06	9.78173e-06
HMG20B	1.15891	6.01314	1.68232e-06	9.82641e-06
LOX	1.99562	1.46057	1.69007e-06	9.86089e-06
NLRX1	1.19974	3.01963	1.69808e-06	9.89698e-06
CD200R1	-1.68302	1.45395	1.69811e-06	9.89698e-06
C6orf203	-1.55152	1.6053	1.71122e-06	9.96797e-06
RPAP2	-1.22736	2.90862	1.7191e-06	1.00084e-05
HSD17B10	-1.0895	3.46096	1.72587e-06	1.00424e-05
TYW3	-1.54893	1.82551	1.72733e-06	1.00454e-05
DDX26B	-1.91608	2.21747	1.75854e-06	1.02093e-05
SLC26A6	-2.06507	1.75984	1.76281e-06	1.02216e-05
C5orf30	1.05047	2.53435	1.76336e-06	1.02216e-05
PACS2	2.07587	3.90324	1.7994e-06	1.04191e-05
EIF2AK3	-2.0112	0.913938	1.80847e-06	1.0466e-05
KIAA1468	-1.37372	2.91011	1.81751e-06	1.05126e-05
METTL17	-1.78951	2.59798	1.82191e-06	1.05324e-05
FAM162A	-1.03544	3.87631	1.82867e-06	1.05658e-05
BIN3	-1.30029	2.75449	1.85408e-06	1.07e-05
RABL6	-1.35867	1.91389	1.85439e-06	1.07e-05
STRADB	1.12929	4.96972	1.8549e-06	1.07e-05
TMEM64	1.13712	3.27535	1.86048e-06	1.07212e-05
RBM26	-1.18708	3.64701	1.86059e-06	1.07212e-05
TMCO3	1.28638	3.77846	1.8655e-06	1.07437e-05
VPS39	1.14417	5.9948	1.87739e-06	1.08064e-05
UBL7	-1.12823	4.47278	1.90423e-06	1.09373e-05
UFL1	-1.28282	4.03923	1.92562e-06	1.10542e-05
CRLS1	1.07419	4.47974	1.92733e-06	1.10576e-05
MAN1A1	1.27721	4.7748	1.92828e-06	1.10576e-05
MAP4K1	-1.34071	4.11085	1.95156e-06	1.11791e-05
HLA-DQB1	-1.46085	3.85083	1.96619e-06	1.12569e-05
PTPRF	1.23786	4.10416	1.9691e-06	1.12675e-05
FAM69B	2.99682	1.34013	1.98819e-06	1.13704e-05
FTSJ3	-1.62356	3.22106	2.02109e-06	1.15465e-05
EPRS	-1.17999	5.04049	2.06075e-06	1.17605e-05
SH2B2	4.36629	1.61415	2.06212e-06	1.1762e-05
MON2	-1.52735	2.92507	2.07795e-06	1.1846e-05
ATP10D	-1.78292	1.84065	2.13052e-06	1.21327e-05
GPATCH4	-1.49486	2.68216	2.14613e-06	1.22151e-05
LAMP1	1.38448	2.89891	2.14876e-06	1.22236e-05
PHTF1	1.02704	4.72981	2.15172e-06	1.22339e-05
HACD2	-1.75547	0.686067	2.15488e-06	1.22453e-05
BEND5	-1.93237	0.628704	2.16258e-06	1.22826e-05
CD83	-1.84468	1.49848	2.16509e-06	1.22903e-05
AL928768.3	-1.79851	0.858791	2.19424e-06	1.24359e-05
SPG11	-1.00057	4.30069	2.22218e-06	1.25877e-05
GNL3	-1.14999	4.69175	2.23574e-06	1.26578e-05
TOP1MT	-1.77903	1.94369	2.24838e-06	1.27226e-05
BX255923.2	-1.38492	1.15716	2.26234e-06	1.27948e-05
JAML	-1.21762	5.48943	2.29315e-06	1.29485e-05
HSD17B7	-1.76952	1.8409	2.38368e-06	1.34313e-05
JCHAIN	-1.34721	4.69744	2.39189e-06	1.34705e-05
NOC3L	-1.55091	3.05754	2.40763e-06	1.3552e-05
SLC12A9	-1.62632	0.956455	2.48526e-06	1.39522e-05
AP4B1	-1.64734	1.80247	2.49022e-06	1.39653e-05
PCNX	-1.62628	2.62607	2.49758e-06	1.39993e-05
RP11-561I11.3	2.82074	1.28992	2.50444e-06	1.4023e-05
ME1	1.62016	4.61683	2.55385e-06	1.42922e-05
CFP	-1.5038	3.7737	2.58715e-06	1.4471e-05
SEPT7P2	-1.07158	3.19798	2.60979e-06	1.459e-05
PGM2L1	1.03389	5.66448	2.62579e-06	1.46587e-05
DHRS4	-1.4454	1.37466	2.62958e-06	1.46623e-05
JAK3	1.09748	4.31808	2.64217e-06	1.47248e-05
SERPINI1	1.06102	5.36338	2.65992e-06	1.48155e-05
TNFRSF17	-1.97089	1.10088	2.66652e-06	1.48373e-05
SCN1B	1.03161	5.1842	2.68987e-06	1.49594e-05
ADTRP	-1.76378	1.3118	2.70549e-06	1.50385e-05
CFAP58-AS1	1.25329	1.95999	2.76451e-06	1.53586e-05
GNG2	-1.00309	3.0811	2.7896e-06	1.54899e-05
DNTTIP2	-1.08421	3.70162	2.80179e-06	1.55414e-05
SDF2L1	-1.6313	0.740414	2.82154e-06	1.56348e-05
NTRK1	2.80355	1.24048	2.82574e-06	1.56499e-05
CSNK1E	-1.66811	1.32285	2.86196e-06	1.58341e-05
PRPF3	-1.40236	3.865	2.86634e-06	1.58501e-05
DHX30	-1.13285	3.09344	2.86856e-06	1.58542e-05
SMIM4	-1.2715	1.11764	2.91266e-06	1.60564e-05
TUBB6	1.50743	3.13286	2.91579e-06	1.60654e-05
ZNF506	-1.12709	1.55011	2.99996e-06	1.64952e-05
CHRM3-AS2	-1.76443	0.98397	3.02863e-06	1.66341e-05
OXA1L	-1.11897	4.32351	3.04176e-06	1.66906e-05
GTPBP4	-1.34335	3.73161	3.0682e-06	1.68099e-05
MRPL22	-1.02469	3.67126	3.08046e-06	1.68683e-05
FHL3	1.55694	3.40585	3.10689e-06	1.70044e-05
ALG5	-1.63707	3.38575	3.12483e-06	1.70851e-05
FERMT2	3.02939	1.15789	3.22543e-06	1.75901e-05
CCL28	-1.75069	0.671411	3.24153e-06	1.76689e-05
SIPA1L3	-1.66453	0.670784	3.28498e-06	1.78875e-05
CAPN12	-1.79684	0.584323	3.28945e-06	1.79027e-05
ADAM19	-1.84228	0.831785	3.30976e-06	1.80041e-05
EHMT1	-1.09299	2.74811	3.35418e-06	1.82271e-05
SCIMP	-1.29161	1.71307	3.37552e-06	1.83338e-05
TFAM	-1.32126	3.03251	3.4052e-06	1.84856e-05
TMX2	-1.17519	2.54376	3.41825e-06	1.85471e-05
MRPS25	-1.3562	1.08718	3.45266e-06	1.87053e-05
FCRL3	-1.44154	2.93744	3.46444e-06	1.87596e-05
HELB	-1.36118	1.64147	3.49612e-06	1.89024e-05
FCN1	-1.33397	6.60707	3.54641e-06	1.91646e-05
CXXC1	-1.14472	3.38801	3.61711e-06	1.95171e-05
IL18BP	-1.60546	1.25151	3.67226e-06	1.97946e-05
PRKG1-AS1	1.65268	2.18	3.69685e-06	1.99071e-05
SMARCAD1	-1.22687	3.7793	3.7006e-06	1.99173e-05
ANKRA2	-1.32991	2.62797	3.70959e-06	1.99556e-05
MAP2	1.76207	3.27745	3.73435e-06	2.00761e-05
KCNMB1	1.07517	4.17952	3.73574e-06	2.00761e-05
IFFO1	-1.73708	0.786911	3.74666e-06	2.01246e-05
DNM1	1.4783	3.93409	3.74964e-06	2.01305e-05
PLCB2	-1.52593	3.32717	3.75501e-06	2.01493e-05
SNHG10	1.37643	1.5097	3.76558e-06	2.01958e-05
NADSYN1	-1.23007	3.85862	3.76877e-06	2.02028e-05
MT1F	-1.24483	1.04207	3.79537e-06	2.03352e-05
PNMA1	1.30554	1.52488	3.92174e-06	2.09912e-05
IFT43	-1.69426	1.84457	3.9403e-06	2.108e-05
HSDL1	1.01744	3.96928	3.94849e-06	2.11132e-05
ERC1	-1.03682	3.3752	3.97099e-06	2.1223e-05
SNHG19	-1.23597	0.78461	4.01466e-06	2.14456e-05
CDIPT	1.42095	3.22935	4.03025e-06	2.15182e-05
PPWD1	-1.35585	3.61155	4.06458e-06	2.16906e-05
PASK	-1.4022	2.07214	4.1119e-06	2.19322e-05
FUS	-1.09125	3.40856	4.11951e-06	2.19618e-05
DOK6	1.78566	3.28864	4.1234e-06	2.19716e-05
F8	1.46324	4.02673	4.18904e-06	2.22991e-05
TEX2	1.10337	3.94942	4.19902e-06	2.23348e-05
NSUN5	-1.34966	2.53434	4.19993e-06	2.23348e-05
PRDM2	-1.01662	2.19577	4.22892e-06	2.24673e-05
GLRX5	2.14463	1.47172	4.22904e-06	2.24673e-05
ITK	-1.79312	3.04677	4.23965e-06	2.25013e-05
CCDC43	-1.38329	1.61594	4.30128e-06	2.27844e-05
TRHDE-AS1	1.63405	1.49346	4.31399e-06	2.28391e-05
KIF13B	-1.23451	3.31128	4.3782e-06	2.31561e-05
RP9	-1.21448	1.98984	4.39324e-06	2.32127e-05
ZNF622	-1.48213	2.35904	4.432e-06	2.33944e-05
RTKN2	-2.01357	1.38324	4.46887e-06	2.35774e-05
SPOCK2	-2.08661	1.71022	4.52622e-06	2.38682e-05
PARP8	-1.04815	5.18668	4.59806e-06	2.42112e-05
PTCD3	-1.42629	4.14961	4.61036e-06	2.4264e-05
CD86	-1.55215	2.90295	4.64735e-06	2.44466e-05
TNXB	1.05611	3.11948	4.6502e-06	2.44496e-05
MRPS15	-1.16335	3.64491	4.66111e-06	2.44949e-05
DKC1	-1.04242	4.05719	4.7072e-06	2.47128e-05
ZNF852	-1.43566	0.617405	4.71266e-06	2.47293e-05
ANAPC7	-1.38968	1.68388	4.72001e-06	2.47557e-05
FCF1	-1.18697	2.29513	4.72371e-06	2.4763e-05
LMLN	1.37745	4.06836	4.72754e-06	2.47709e-05
OMA1	-1.38947	2.23707	4.87749e-06	2.55441e-05
RTN4IP1	-1.9358	1.13219	4.90976e-06	2.57005e-05
IL12RB1	-1.47147	2.37592	4.92658e-06	2.57633e-05
IGHG3	-1.61711	2.2161	4.92942e-06	2.57656e-05
RNF111	-1.29694	1.97069	4.94102e-06	2.5801e-05
SPTY2D1	-1.22186	1.60564	4.97401e-06	2.59606e-05
LINC00662	-1.53988	0.755439	4.98868e-06	2.60244e-05
HYAL3	1.05444	3.02848	5.0917e-06	2.6523e-05
GPR65	-1.45585	1.10283	5.11833e-06	2.66124e-05
SLC39A8	1.34416	3.15184	5.11882e-06	2.66124e-05
SAMD3	-1.27842	3.95557	5.17645e-06	2.68728e-05
SMARCB1	-1.12702	3.16349	5.22492e-06	2.70981e-05
PLEKHB1	-1.38911	1.57701	5.31123e-06	2.7519e-05
FECH	1.20349	4.35231	5.31638e-06	2.75324e-05
CAV1	1.31213	2.17269	5.36392e-06	2.77651e-05
ABCA3	1.21098	3.49125	5.37169e-06	2.77918e-05
ZMAT3	1.73525	2.45898	5.43559e-06	2.80817e-05
MS4A6A	-1.25011	5.42126	5.4918e-06	2.83447e-05
SLFN5	-1.26256	2.51138	5.49536e-06	2.83494e-05
TCIRG1	-1.61318	3.96955	5.51824e-06	2.84537e-05
UCKL1	-1.45255	2.86158	5.56268e-06	2.86552e-05
TGFBR3	-1.71314	1.45689	5.57438e-06	2.86912e-05
CASP8	-1.47743	3.69205	5.57504e-06	2.86912e-05
CFAP44	-1.28398	2.10456	5.60826e-06	2.88344e-05
POLRMT	-1.79971	1.77738	5.61648e-06	2.88628e-05
GRK6	1.31196	5.26371	5.66696e-06	2.90802e-05
GLOD4	-1.06383	3.89514	5.72699e-06	2.93601e-05
TP53I3	1.58942	2.48215	5.75008e-06	2.94644e-05
RRBP1	-1.62233	1.88206	5.79858e-06	2.96702e-05
SLC25A19	-1.58969	1.55919	5.83957e-06	2.98656e-05
MRPS23	-1.22573	2.97649	5.86311e-06	2.99717e-05
CBWD2	-1.04903	3.08387	5.87248e-06	3.00052e-05
XCL1	-1.79552	0.769804	5.87855e-06	3.00219e-05
NAAA	-1.44949	3.44429	5.88544e-06	3.0034e-05
CCDC130	-1.46859	2.0026	5.88655e-06	3.0034e-05
SMCHD1	-1.25916	4.89789	5.8967e-06	3.00571e-05
LHFP	1.36288	2.48281	5.91301e-06	3.01259e-05
CCDC112	-1.49906	1.61289	5.9195e-06	3.01446e-05
CCBL1	-1.90525	1.28428	5.95754e-06	3.03239e-05
ASXL2	-1.13133	2.54283	5.9672e-06	3.03531e-05
SPDYC	1.37022	6.23149	5.96895e-06	3.03531e-05
NBPF3	1.41068	3.87482	6.01307e-06	3.05338e-05
NAPSB	-1.39048	3.76793	6.03717e-06	3.06416e-05
ZNF800	-1.14328	1.65479	6.04834e-06	3.06838e-05
MYOM1	1.02193	5.58275	6.21604e-06	3.15046e-05
ZFX	-1.38037	2.63145	6.34584e-06	3.21016e-05
KIN	-1.00249	4.01035	6.39101e-06	3.23148e-05
ITFG2	-1.42102	2.43592	6.45757e-06	3.26359e-05
PRELID2	1.32882	3.40166	6.47691e-06	3.27182e-05
TRMT10C	-1.31504	0.993109	6.57653e-06	3.31744e-05
BEX1	1.65295	1.60623	6.57972e-06	3.31748e-05
LRRC37B	-1.81182	1.34008	6.60844e-06	3.33039e-05
KDM2B	-1.54793	1.46088	6.64811e-06	3.34723e-05
FCGR2C	-1.69241	0.915851	6.71797e-06	3.38081e-05
LRIF1	-1.06223	1.67249	6.7214e-06	3.38094e-05
ZNF121	-1.32089	1.0346	6.73045e-06	3.3839e-05
AC012146.7	-1.35108	0.758344	6.73666e-06	3.38543e-05
VILL	-1.90943	1.37934	6.7772e-06	3.40421e-05
SUN1	-1.61549	2.59932	6.84272e-06	3.43228e-05
ILVBL	-1.94041	1.62708	6.84986e-06	3.43407e-05
SNX22	-1.56812	1.09963	6.85271e-06	3.43407e-05
FUCA1	-1.68412	1.79824	6.89055e-06	3.4493e-05
CRELD2	-1.82667	1.0888	6.89424e-06	3.4493e-05
MYO15B	-1.48084	2.94314	6.89601e-06	3.4493e-05
TUBB2A	2.57553	4.16392	6.97173e-06	3.48554e-05
YPEL3	1.53119	4.22313	6.97514e-06	3.48561e-05
NKAPP1	-1.4708	0.949839	7.04048e-06	3.51662e-05
ADSL	-1.03662	4.5494	7.05357e-06	3.52151e-05
STAG3L3	-1.19255	0.643894	7.12756e-06	3.55679e-05
HLA-DQA1	-1.40975	3.2731	7.192e-06	3.58727e-05
URB1	-1.89823	0.756635	7.22076e-06	3.59826e-05
ELAVL1	1.94313	2.51889	7.28431e-06	3.62824e-05
TRAF1	-1.78984	0.878353	7.31706e-06	3.64285e-05
EXOSC2	-1.62798	2.30986	7.32755e-06	3.64468e-05
N6AMT1	-1.60515	1.5453	7.37263e-06	3.66369e-05
R3HCC1	-1.26707	3.16786	7.40323e-06	3.67719e-05
HDDC2	-1.06038	3.42647	7.40829e-06	3.67799e-05
RP11-291B21.2	-1.54365	0.756156	7.44335e-06	3.69368e-05
TMEM161B-AS1	-1.07999	2.41311	7.59304e-06	3.76097e-05
NME6	-1.41915	1.93709	7.61249e-06	3.76713e-05
CHST8	1.72118	2.43805	7.62654e-06	3.77233e-05
RUFY3	-1.70353	1.99454	7.69151e-06	3.80095e-05
STAT4	-1.60153	4.29403	7.70686e-06	3.80678e-05
ATP13A1	-1.68058	2.19406	7.73917e-06	3.82097e-05
TREML2	1.04361	2.30888	7.76701e-06	3.83117e-05
IRF1	-1.05765	4.23425	7.78187e-06	3.83673e-05
MCM3AP	-1.41776	2.00541	7.81787e-06	3.85271e-05
OSGEPL1	-1.78437	1.22952	7.86733e-06	3.87173e-05
GDPD5	-1.92381	0.928359	7.99945e-06	3.93313e-05
MRPL39	-1.38636	3.47925	8.01708e-06	3.93817e-05
PPP2R2A	-1.15703	2.76859	8.06949e-06	3.95664e-05
ATL2	-1.877	1.35074	8.16516e-06	3.99988e-05
TIPIN	-1.79617	1.10743	8.19688e-06	4.01174e-05
PRPF39	-1.42361	3.33226	8.33963e-06	4.07414e-05
TRBV8-2	1.54344	1.48372	8.35461e-06	4.07907e-05
LTV1	-1.44307	3.16036	8.35734e-06	4.07907e-05
NIFK	-1.10088	3.28916	8.37619e-06	4.0864e-05
CPSF1	-1.39836	2.86358	8.49684e-06	4.13841e-05
PRR16	1.41366	1.93958	8.49827e-06	4.13841e-05
STAT5B	1.1674	4.53717	8.53968e-06	4.15668e-05
CHD7	-1.52489	2.00588	8.58115e-06	4.17306e-05
MRPL48	-1.02916	3.74913	8.65327e-06	4.20622e-05
CD69	-1.10742	4.74326	8.66921e-06	4.21205e-05
NR2C1	-1.5717	2.59755	8.7376e-06	4.24057e-05
FAM160A2	-1.70558	1.35087	8.80248e-06	4.26904e-05
BTN2A1	-1.29924	1.84867	8.93047e-06	4.324e-05
TRDMT1	-1.20973	2.52666	8.93734e-06	4.324e-05
ICT1	-1.39299	1.95328	8.94008e-06	4.324e-05
PUM3	-1.16115	3.8951	8.94413e-06	4.32401e-05
CMTM4	3.41837	0.895566	8.9868e-06	4.34267e-05
DCP1B	-1.63401	1.67126	9.12832e-06	4.40707e-05
IL4R	-1.53553	1.90871	9.1697e-06	4.42505e-05
2020-09-05	1.0904	8.63043	9.21767e-06	4.44219e-05
PABPC4	-1.29821	3.61713	9.23284e-06	4.4467e-05
BACH2	-1.40689	0.767117	9.23535e-06	4.4467e-05
WEE1	1.30545	3.4009	9.28569e-06	4.46892e-05
NUP85	-1.4229	3.34272	9.38724e-06	4.51373e-05
NDUFV3	-1.05477	1.9809	9.5094e-06	4.56836e-05
TEFM	-1.61372	1.00423	9.56665e-06	4.59173e-05
RNMTL1	-1.49697	0.998284	9.59178e-06	4.60056e-05
ABCB8	-1.77635	1.54589	9.59365e-06	4.60056e-05
ZNF138	-1.6033	0.769472	9.63249e-06	4.61505e-05
CA5B	-1.32216	2.39749	9.63918e-06	4.61618e-05
NEK3	-1.65888	2.09426	9.66756e-06	4.6277e-05
ASCC3	-1.17902	3.5935	9.74216e-06	4.66132e-05
FGL2	-1.39301	2.4687	9.83463e-06	4.70346e-05
DHX16	-1.467	2.71531	9.88071e-06	4.72339e-05
C2orf47	-1.48002	1.5725	1.00138e-05	4.78275e-05
CBX1	-1.16372	1.68708	1.00193e-05	4.7832e-05
PSD4	-1.64814	1.24396	1.01226e-05	4.82825e-05
TNFSF10	-1.34544	3.32589	1.01454e-05	4.83477e-05
MRPL50	-1.17189	1.22635	1.02308e-05	4.87332e-05
FCGR3A	-1.03012	3.4481	1.02363e-05	4.87374e-05
MRPL43	-1.04498	1.74312	1.02769e-05	4.89093e-05
CBWD5	-1.37056	0.82621	1.0367e-05	4.93157e-05
KIF21A	-1.91146	1.68357	1.03963e-05	4.94334e-05
C9orf114	-1.49568	1.48752	1.0429e-05	4.95669e-05
MRPS9	-1.45015	2.86497	1.05083e-05	4.98993e-05
MCM2	1.2411	3.60533	1.05336e-05	4.9997e-05
RPP30	-1.1983	3.52984	1.06155e-05	5.03637e-05
KIF1BP	-1.92772	0.658892	1.06245e-05	5.03837e-05
GPD1L	1.26334	3.40819	1.06826e-05	5.0637e-05
SNX14	-1.2904	4.04405	1.08026e-05	5.11605e-05
MTX3	-1.87587	0.654505	1.08209e-05	5.12245e-05
FAM3C	-1.50444	1.09825	1.08321e-05	5.12547e-05
CPVL	-1.41291	5.47594	1.08663e-05	5.13937e-05
CYP20A1	-1.08538	3.68104	1.09641e-05	5.18336e-05
ZNF235	-1.45107	0.825803	1.09883e-05	5.1925e-05
MRPL35	-1.23344	1.88463	1.1068e-05	5.22599e-05
CSRP2BP	-1.76186	1.16577	1.1069e-05	5.22599e-05
ZNF569	-1.66879	1.08595	1.11431e-05	5.25782e-05
ABCD4	-1.65064	2.49711	1.12293e-05	5.29001e-05
C2CD2	-1.99095	0.755542	1.12599e-05	5.30209e-05
RNF20	-1.16287	4.18603	1.12662e-05	5.30256e-05
CLEC2L	1.77756	3.00965	1.12817e-05	5.30534e-05
KLHL22	-1.69922	0.823671	1.14943e-05	5.39818e-05
GSDMB	-1.51376	1.64787	1.15058e-05	5.4012e-05
HDAC5	1.11363	5.98221	1.15137e-05	5.40254e-05
IGHV5-51	-1.59991	0.944408	1.16062e-05	5.44357e-05
CHMP7	-1.50546	2.12108	1.18067e-05	5.53032e-05
PIK3R4	-1.64293	2.15721	1.18393e-05	5.54315e-05
MAK16	-1.43122	1.80082	1.18927e-05	5.5657e-05
CETN4P	1.26949	2.10261	1.21294e-05	5.66658e-05
TUBD1	-1.49634	1.55197	1.21782e-05	5.68279e-05
NPRL2	-1.29398	3.56329	1.21992e-05	5.68923e-05
DPYSL2	1.31556	3.26443	1.22046e-05	5.68925e-05
ACSS2	1.12538	4.47744	1.22307e-05	5.69895e-05
ACTL6A	-1.44539	3.2195	1.23167e-05	5.72903e-05
TRGC2	-1.32115	2.29076	1.23603e-05	5.74682e-05
XRRA1	-1.58236	1.45651	1.23937e-05	5.75986e-05
FOXO3	1.46655	1.6021	1.24661e-05	5.79095e-05
FKBP5	1.41884	5.63758	1.26665e-05	5.87894e-05
RP11-525A16.4	1.52152	3.77058	1.27691e-05	5.924e-05
ERCC5	-1.15145	1.34797	1.27953e-05	5.93358e-05
UBLCP1	-1.1284	4.28193	1.2813e-05	5.9392e-05
IGKV1-9	-1.76023	1.06408	1.28652e-05	5.95309e-05
MRVI1	1.14486	3.11308	1.29878e-05	6.00721e-05
IGLV6-57	-1.63232	0.787612	1.30257e-05	6.02153e-05
MAP1LC3A	1.32901	2.83483	1.303e-05	6.02153e-05
ERAP2	-1.6293	4.22204	1.30806e-05	6.03966e-05
YAE1D1	-1.80633	0.865567	1.31015e-05	6.04673e-05
GAB1	1.43653	2.9917	1.31894e-05	6.0793e-05
SERPINB9	1.0336	4.22078	1.31949e-05	6.0793e-05
AFF4	-1.10992	2.75781	1.32835e-05	6.11399e-05
ABCC10	-1.77797	1.20789	1.32873e-05	6.11399e-05
TBL3	-1.52494	2.42905	1.33126e-05	6.12297e-05
CETN3	-1.20257	2.27488	1.33972e-05	6.15925e-05
R3HCC1L	-1.16478	2.08783	1.34196e-05	6.16691e-05
ZNF780B	-1.59426	0.669929	1.34782e-05	6.18945e-05
SYNJ2BP	-1.32197	1.3017	1.34803e-05	6.18945e-05
XBP1	-1.42558	2.027	1.35422e-05	6.2152e-05
P2RX7	-1.25927	2.0124	1.36516e-05	6.26072e-05
PRAM1	-1.35255	2.85884	1.36962e-05	6.2778e-05
DNPH1	-1.19286	1.58803	1.37062e-05	6.27855e-05
ZNF480	-1.345	1.93219	1.37095e-05	6.27855e-05
ASTE1	-1.54558	0.988287	1.37527e-05	6.29562e-05
LGALS2	-1.19788	3.73984	1.3767e-05	6.29945e-05
PER2	-1.75556	0.719559	1.38546e-05	6.33142e-05
TBC1D4	-1.26254	2.87744	1.40531e-05	6.41662e-05
ZFP82	-1.92996	0.670971	1.40845e-05	6.42823e-05
NFXL1	-1.59057	1.90368	1.42553e-05	6.49788e-05
LENG1	-1.54268	0.962602	1.43378e-05	6.53183e-05
RFC4	-1.65576	2.59801	1.4342e-05	6.53183e-05
TARS2	-1.59689	2.50694	1.43662e-05	6.5395e-05
TTLL1	-1.44712	1.45192	1.43711e-05	6.5395e-05
RAB29	-1.00878	3.13084	1.44311e-05	6.5612e-05
THAP5	-1.19486	0.933799	1.45324e-05	6.60436e-05
POC5	-1.0467	2.76327	1.47697e-05	6.70089e-05
MAST3	-1.41445	1.65164	1.48442e-05	6.72901e-05
EED	-1.22917	3.27194	1.50523e-05	6.81752e-05
INADL	-1.23537	3.20927	1.50726e-05	6.82385e-05
TMEM261	-1.09618	1.45549	1.50888e-05	6.82831e-05
GNG7	-1.01977	2.03572	1.52568e-05	6.89802e-05
DBF4	-1.24207	2.81324	1.52622e-05	6.89802e-05
TRIM28	-1.09602	3.83655	1.53132e-05	6.91814e-05
LRP1	-1.7664	3.31729	1.53301e-05	6.92285e-05
RP11-750H9.5	-1.27974	1.00846	1.53731e-05	6.93639e-05
SLC25A38	-1.28005	2.71289	1.53877e-05	6.94005e-05
PRF1	-1.36839	2.35913	1.55476e-05	7.00921e-05
RP11-867O8.5	1.28984	1.14527	1.5563e-05	7.01319e-05
CD96	1.03321	6.58353	1.55744e-05	7.01538e-05
IL1R2	2.81139	4.26232	1.56988e-05	7.06249e-05
KIAA1109	-1.02693	4.789	1.57513e-05	7.08014e-05
TCTN1	-1.62486	1.33477	1.57973e-05	7.09783e-05
SMIM11A	-1.0758	2.57436	1.59082e-05	7.13927e-05
EMILIN1	2.66288	0.781376	1.59096e-05	7.13927e-05
TPPP3	-1.49712	1.27093	1.60124e-05	7.18074e-05
REV3L	-1.14977	2.96429	1.64385e-05	7.35502e-05
HAUS5	-1.7999	1.07026	1.65181e-05	7.38752e-05
AC112721.2	1.33602	2.09379	1.67757e-05	7.4996e-05
AMOTL1	1.47832	1.83447	1.68029e-05	7.5055e-05
FBXO28	-1.66744	0.765536	1.68406e-05	7.5192e-05
NOP16	-1.1826	2.1747	1.69346e-05	7.55798e-05
ATAD1	-1.72382	2.40415	1.6996e-05	7.58225e-05
DCAF15	-1.3442	1.15281	1.70733e-05	7.61038e-05
NFRKB	-1.38943	2.46816	1.73023e-05	7.706e-05
AFF3	-1.35533	1.48945	1.77021e-05	7.87097e-05
GLOD5	1.65111	2.9144	1.77219e-05	7.8765e-05
AP1G2	-1.10907	3.84203	1.7766e-05	7.89282e-05
SLC15A3	-1.65102	1.42679	1.78929e-05	7.94589e-05
HERPUD1	-1.19734	4.31448	1.79067e-05	7.94869e-05
SORD	1.10509	3.53189	1.80063e-05	7.98962e-05
TRIAP1	-1.19049	1.19606	1.8124e-05	8.03515e-05
PPP1R12B	-1.60366	1.31648	1.8305e-05	8.1053e-05
SYNM	1.91403	1.09117	1.84835e-05	8.17755e-05
CISD1	-1.24604	1.67948	1.85127e-05	8.1837e-05
PRPF18	-1.06166	2.28399	1.87415e-05	8.27117e-05
ADCK1	-1.81049	0.88823	1.89879e-05	8.36612e-05
FASTKD2	-1.65733	2.5675	1.94955e-05	8.57208e-05
L3MBTL3	-1.16315	2.85907	1.95842e-05	8.60754e-05
TRMT11	-1.72375	2.30341	1.97283e-05	8.66646e-05
UNC50	-1.28852	2.74465	1.97345e-05	8.66646e-05
UBE2O	1.15302	3.77122	1.98446e-05	8.7041e-05
ARL1	-1.09403	2.76813	2.01875e-05	8.83994e-05
DUS2	-1.53201	2.28681	2.01989e-05	8.83994e-05
IGLV1-44	-1.55199	1.27484	2.03395e-05	8.89199e-05
FCRLA	-1.56145	1.85884	2.0352e-05	8.8938e-05
DGKI	1.56091	2.36566	2.03981e-05	8.90774e-05
AC092580.4	-1.42044	1.3445	2.04071e-05	8.90774e-05
ABCB4	-1.90032	0.947479	2.04089e-05	8.90774e-05
CCDC93	-1.42196	2.98659	2.0548e-05	8.96482e-05
MYBL2	1.75447	2.85231	2.0719e-05	9.03201e-05
NAMPT	1.11394	5.85096	2.07893e-05	9.059e-05
YEATS4	-1.28825	3.19522	2.11602e-05	9.2056e-05
APBB1	-1.65004	2.19729	2.12038e-05	9.21706e-05
SEC31B	-1.80565	1.43625	2.13045e-05	9.25708e-05
PLXNA2	1.30684	3.31764	2.13726e-05	9.28288e-05
MYBBP1A	-1.51035	1.52667	2.16203e-05	9.36647e-05
TTC39C	-1.32045	1.93491	2.16264e-05	9.36647e-05
PALB2	-1.43203	1.34993	2.17408e-05	9.41223e-05
SLC25A43	1.41046	2.32016	2.17815e-05	9.426e-05
ELP2	-1.40492	3.819	2.19044e-05	9.47538e-05
RASA2	-1.17674	4.17944	2.20228e-05	9.52216e-05
TCTN3	-1.6465	2.64461	2.21366e-05	9.55259e-05
RPL39	-1.17895	4.51944	2.2275e-05	9.60459e-05
RANBP1	-1.14308	2.93281	2.23789e-05	9.6455e-05
MED30	-1.3456	1.89725	2.26936e-05	9.7693e-05
ARHGEF2	-1.33792	1.77612	2.28985e-05	9.85353e-05
NSMCE4A	-1.45408	3.00705	2.29974e-05	9.89211e-05
HYOU1	-1.45691	2.06368	2.30752e-05	9.92157e-05
CD8A	-1.54694	1.21576	2.31186e-05	9.93628e-05
FAM98A	-1.56983	1.17484	2.32813e-05	9.99816e-05
GADD45GIP1	-1.13319	1.12366	2.33178e-05	0.000100098
LZTS2	2.30798	1.67402	2.35628e-05	0.000101109
EOMES	-1.61262	0.809407	2.35984e-05	0.000101221
FAAH2	-1.50541	1.55198	2.37911e-05	0.000102007
CCNJL	1.18001	2.6424	2.38672e-05	0.000102292
MAP1B	1.15129	4.77543	2.38861e-05	0.000102332
ICOS	-1.87618	0.51125	2.39174e-05	0.000102425
A2M	2.59647	2.76415	2.3988e-05	0.000102686
PAK1IP1	-1.25075	3.33254	2.41293e-05	0.00010325
MRPL32	-1.12864	2.33198	2.41701e-05	0.000103342
TRERF1	-1.67549	1.07973	2.42619e-05	0.000103693
TMC8	-1.68253	1.7174	2.43207e-05	0.000103903
THOC1	-1.37928	3.57	2.43428e-05	0.000103955
PDDC1	-1.61022	0.752835	2.50081e-05	0.000106713
ZNF330	-1.33121	2.88168	2.52582e-05	0.000107693
TMEM106B	-1.3458	2.11331	2.58563e-05	0.000110111
IL27RA	-1.09611	3.2917	2.65512e-05	0.00011298
NLRC3	-1.49564	1.22134	2.66743e-05	0.000113443
HELLS	-1.48053	1.52418	2.6809e-05	0.000113941
ERCC4	-1.4848	1.09166	2.70313e-05	0.000114794
CFAP20	-1.15774	2.15232	2.70605e-05	0.000114873
DUS3L	-1.55411	1.05067	2.72158e-05	0.00011544
ELMSAN1	-1.41787	1.14362	2.73329e-05	0.000115891
RP5-884M6.1	1.31263	1.58882	2.73668e-05	0.000115989
ZNF92	-1.34868	1.18915	2.74147e-05	0.000116146
CTSS	-1.01479	7.4705	2.74597e-05	0.00011629
FAM101B	1.65738	1.71367	2.77127e-05	0.000117315
RASSF4	-1.18745	3.47699	2.79168e-05	0.000118133
MAP9	-1.56958	1.17874	2.79934e-05	0.00011841
TTC13	-1.40869	2.33223	2.80552e-05	0.000118624
ZNF100	-1.30117	1.08543	2.83549e-05	0.000119662
CLSTN3	-1.65097	0.775636	2.83565e-05	0.000119662
CCDC191	-1.27567	2.19083	2.84678e-05	0.000120036
HARS2	-1.52656	2.53537	2.87829e-05	0.000121317
MUM1	-1.48849	1.14288	2.88453e-05	0.000121532
CAPN11	1.17613	5.36712	2.89227e-05	0.00012181
SULT1C4	2.14601	1.63644	2.92061e-05	0.000122907
TBP	-1.27506	2.38168	2.92348e-05	0.000122979
PTPN22	-1.33614	3.6729	2.95127e-05	0.000124099
NREP	1.00014	3.34324	2.99917e-05	0.000126015
DEPDC5	-1.10756	2.60763	3.0031e-05	0.000126102
C17orf75	-1.47778	2.40065	3.02431e-05	0.000126772
PAXBP1	-1.50423	2.21351	3.03636e-05	0.000127227
MAN1B1	-1.31225	2.3676	3.06888e-05	0.00012854
ZNF665	-1.43816	0.771193	3.07069e-05	0.000128565
RTTN	-1.62101	1.88736	3.09147e-05	0.000129283
CTSH	-1.26343	4.33361	3.11759e-05	0.000130273
ABHD6	-1.78858	0.622445	3.12481e-05	0.000130485
NUDT19	1.49219	0.87892	3.13779e-05	0.000130937
SLC37A3	-1.81449	1.09824	3.13837e-05	0.000130937
ITGAL	-1.18183	4.37022	3.14328e-05	0.000131091
BCAS4	-1.28815	1.43605	3.14665e-05	0.00013118
LIN7B	-1.47703	0.646681	3.15199e-05	0.000131351
NAA25	-1.29399	2.8095	3.19048e-05	0.000132845
TRIM16L	1.13349	3.41562	3.19157e-05	0.000132845
NIPSNAP1	-1.40822	2.23511	3.21871e-05	0.000133871
IGLV4-69	-1.5729	0.793534	3.24224e-05	0.000134692
TRAPPC2L	-1.02489	2.99711	3.24916e-05	0.000134927
EIF1AD	-1.1527	1.97756	3.27232e-05	0.000135784
ZNF792	1.75025	1.2834	3.27673e-05	0.000135914
SSH1	1.17381	3.45416	3.28344e-05	0.000136139
CHI3L2	-1.49285	3.15075	3.34208e-05	0.000138356
POM121	-1.16778	1.34874	3.39416e-05	0.000140349
C1orf35	-1.08021	1.45426	3.40949e-05	0.000140923
SLC4A7	-1.276	2.2418	3.41103e-05	0.000140923
STAB1	-1.39837	3.28901	3.42795e-05	0.000141472
STK11IP	-1.60778	1.71723	3.43403e-05	0.000141669
NUDT9	-1.65372	1.79889	3.44194e-05	0.00014194
BDH2	-1.38105	1.36274	3.45097e-05	0.000142203
IWS1	-1.18612	3.09685	3.45624e-05	0.000142365
KLRC2	-1.62164	1.10088	3.49125e-05	0.000143641
TYMP	2.76709	3.13827	3.49702e-05	0.000143823
TMEM126A	-1.18092	2.60976	3.50643e-05	0.000144141
AGAP2	-1.21865	2.52595	3.50744e-05	0.000144141
RRP15	-1.23818	1.60311	3.52327e-05	0.000144736
BTBD11	1.65936	3.15886	3.53853e-05	0.000145195
PGAP3	-1.76184	0.649236	3.62169e-05	0.00014855
FAM107A	2.2421	1.13145	3.63298e-05	0.000148956
WDR77	-1.20586	2.50277	3.67922e-05	0.000150794
SRFBP1	-1.02224	3.06857	3.68286e-05	0.000150886
CWC22	-1.02468	4.55974	3.71199e-05	0.000151963
TIMM10	-1.02285	1.99508	3.71372e-05	0.000151976
PRTN3	3.02792	1.34019	3.73332e-05	0.000152719
LINC00944	-1.92755	0.835866	3.74785e-05	0.000153255
BNIP1	-1.50815	1.39472	3.79312e-05	0.000154928
PIM2	-1.04729	3.11591	3.79984e-05	0.000155143
MMP24-AS1	1.23525	1.04145	3.83905e-05	0.000156505
TBC1D19	-1.44977	2.03326	3.89081e-05	0.000158494
BEST3	1.13026	3.88006	3.99269e-05	0.000162397
KLRG1	-1.2133	2.57742	4.01036e-05	0.000162992
ZNF561	-1.54259	1.00344	4.06078e-05	0.000164915
MXI1	1.05137	3.30864	4.06926e-05	0.000165197
RP11-384K6.6	-1.20389	0.753982	4.08478e-05	0.000165764
CAMP	1.84722	3.27253	4.09077e-05	0.000165881
PHF2	-1.26468	1.85298	4.19866e-05	0.000170061
PVRL2	1.40844	1.85693	4.209e-05	0.000170351
RP11-483A20.3	1.72696	0.812358	4.21057e-05	0.000170351
NIF3L1	-1.30767	2.22809	4.22124e-05	0.000170654
TERF1	-1.12913	2.94107	4.25344e-05	0.000171825
DNAJC17	-1.31463	2.64814	4.25552e-05	0.000171845
ANAPC4	-1.42173	3.61154	4.26181e-05	0.000171968
DPH7	-1.66991	1.33226	4.28708e-05	0.00017284
NUAK2	-1.56682	1.75173	4.28762e-05	0.00017284
ZNF675	-1.14973	1.71993	4.30281e-05	0.000173361
SLC8B1	-1.64472	1.63236	4.30893e-05	0.000173543
ADCK5	-1.79399	0.985572	4.31715e-05	0.000173808
SLC2A6	-1.66937	1.20628	4.32352e-05	0.000173999
ARHGAP24	-1.38898	2.10022	4.35666e-05	0.000175069
PMM2	-1.53111	1.72821	4.36084e-05	0.000175171
BATF	-1.32892	1.22459	4.38637e-05	0.00017613
USP53	-1.54321	1.55061	4.48756e-05	0.000180058
MAGOH	-1.06821	2.24993	4.49768e-05	0.000180397
MPO	2.86776	2.42731	4.49971e-05	0.000180411
GPKOW	-1.38666	2.43086	4.50638e-05	0.00018061
GTPBP10	-1.22333	2.26979	4.51871e-05	0.000181036
ATP11C	-1.14907	2.8504	4.55362e-05	0.000182256
HSCB	-1.17205	1.96091	4.56251e-05	0.000182517
LUZP1	-1.26869	1.21838	4.57071e-05	0.000182777
CD4	-1.1566	3.43118	4.59065e-05	0.000183369
GZMK	-1.47812	1.24978	4.59891e-05	0.000183623
SRCAP	-1.02053	2.61239	4.61184e-05	0.000184009
USE1	-1.1484	2.86864	4.67385e-05	0.000186274
EXOSC5	-1.14905	2.32033	4.68133e-05	0.000186503
PDZD2	1.45971	1.86105	4.68382e-05	0.000186533
MED6	-1.22281	1.51153	4.68741e-05	0.000186606
TATDN1	-1.00449	3.75263	4.74682e-05	0.00018876
LRPAP1	-1.02636	4.45279	4.76969e-05	0.000189599
LINC01218	1.27252	2.66575	4.91579e-05	0.000194899
TOR2A	-1.29495	1.33877	4.93108e-05	0.000195299
MGAT4A	-1.60431	3.00916	4.93134e-05	0.000195299
PROSER2	1.48885	1.99151	4.94707e-05	0.000195848
CDPF1	-1.48811	0.681297	4.94887e-05	0.000195848
PDCD2	-1.28194	2.37535	4.98786e-05	0.000197245
N4BP2	-1.35363	2.33692	5.01706e-05	0.000198253
LRP4-AS1	1.21169	2.1713	5.06661e-05	0.000200063
LINC01578	2.05499	1.91952	5.10261e-05	0.000201251
C3orf17	-1.06924	2.325	5.11111e-05	0.00020139
POGZ	-1.21113	1.77515	5.11153e-05	0.00020139
RP11-26H16.1	-1.33452	0.896846	5.12247e-05	0.000201747
EHMT2	-1.28872	2.62016	5.13012e-05	0.000201974
ALG6	-1.728	2.31008	5.20718e-05	0.00020448
FAM134A	1.27897	2.65647	5.2342e-05	0.000205466
DUSP12	-1.34617	2.53182	5.256e-05	0.00020617
PRR13	-1.02767	0.759998	5.26442e-05	0.000206425
NID2	1.3238	3.55632	5.28286e-05	0.000207072
ZNF600	-1.4791	1.21959	5.29155e-05	0.000207336
MPZL3	1.36466	3.22072	5.31115e-05	0.000207952
CTD-2509G16.2	1.46222	4.27355	5.33052e-05	0.000208634
PIGH	-1.13526	1.64443	5.35681e-05	0.000209519
SAMM50	-1.20149	3.86554	5.37644e-05	0.000210124
C4orf27	-1.052	3.07891	5.44663e-05	0.000212633
HSH2D	-1.08408	3.24906	5.47545e-05	0.000213681
MRPL11	-1.09427	2.7521	5.52013e-05	0.000215189
ORC2	-1.27536	2.24266	5.53226e-05	0.000215431
DHODH	-1.61896	1.17025	5.54069e-05	0.000215675
CDK4	-1.07805	2.37355	5.56295e-05	0.000216306
KLHL5	1.21167	5.31202	5.61791e-05	0.000218284
CD320	-1.55034	1.47912	5.65916e-05	0.000219727
VSIG1	-1.756	0.658953	5.69024e-05	0.000220853
SUPT3H	-1.36823	2.0329	5.73846e-05	0.000222321
SUCNR1	1.04559	2.94805	5.80256e-05	0.000224642
ANAPC2	-1.26185	0.881489	5.82785e-05	0.000225457
HEATR5B	-1.04414	3.9753	5.86033e-05	0.00022655
RP11-439K3.3	1.2312	1.07855	5.86586e-05	0.000226682
COL17A1	2.9473	0.678896	5.87276e-05	0.000226822
TMEM192	-1.48659	1.28313	5.87372e-05	0.000226822
SP4	-1.25522	0.894633	5.93637e-05	0.000229158
IGLV3-19	-1.7599	1.11447	5.94045e-05	0.000229233
GALT	-1.20683	2.43825	5.95696e-05	0.000229787
ZNF350	-1.01211	2.23975	6.00868e-05	0.000231699
ZNF669	-1.65984	0.610277	6.01331e-05	0.000231793
TBC1D32	-1.42618	1.70543	6.0263e-05	0.000232127
PRMT7	-1.54918	2.22036	6.05048e-05	0.000232806
SIDT2	-1.37225	2.77666	6.09294e-05	0.000234103
ZC2HC1A	-1.56631	1.50075	6.13174e-05	0.000235424
NARS2	-1.56173	1.42088	6.14713e-05	0.00023579
HEMK1	-1.36544	1.87357	6.14788e-05	0.00023579
GALNT3	-1.78104	0.798617	6.16267e-05	0.000236273
ATP6V0E2	-1.1925	1.32262	6.24481e-05	0.000239079
ARHGAP12	-1.4766	2.05799	6.26954e-05	0.000239854
ZCCHC9	-1.17979	1.97501	6.31589e-05	0.00024154
FAM134B	-1.80615	0.951348	6.39205e-05	0.000244193
ANKRD39	-1.21841	0.791765	6.39211e-05	0.000244193
SLC9A3R2	1.88019	1.75608	6.4689e-05	0.00024695
MLC1	1.03511	3.62203	6.49907e-05	0.000248013
SH3BP1	-1.38379	0.967157	6.56849e-05	0.000250573
VARS2	-1.74406	1.26726	6.59845e-05	0.000251537
SH3GL1	1.71134	1.36333	6.62527e-05	0.000252469
ETV3	-1.44322	0.71888	6.65183e-05	0.000253323
AEBP2	-1.17997	1.79878	6.65243e-05	0.000253323
RP11-324I22.4	1.36962	1.33738	6.68526e-05	0.000254211
DOCK9	-1.57825	2.15359	6.6938e-05	0.000254445
PDGFD	1.48408	2.23327	6.71239e-05	0.000255061
PRKCI	-1.586	1.10144	6.72233e-05	0.000255348
FMO2	2.63965	1.36965	6.7413e-05	0.000255887
MAZ	1.42516	1.83855	6.80272e-05	0.000258127
DDX10	-1.02509	3.5272	6.88574e-05	0.000260999
TXLNG	-1.51576	1.79753	6.91413e-05	0.000261889
JAKMIP2	-1.69372	2.02	6.93253e-05	0.000262493
MAOA	2.92402	0.752374	6.98508e-05	0.000264389
RNPEPL1	1.0828	4.92105	7.00137e-05	0.000264912
OTUD4	-1.37996	1.79408	7.02174e-05	0.000265495
MRPL19	-1.25195	2.10342	7.04952e-05	0.000266451
WDR61	-1.01957	4.26018	7.05432e-05	0.000266538
ADPRM	-1.22667	1.89478	7.1599e-05	0.000270336
RAB11FIP1	-1.14773	1.40344	7.21199e-05	0.000272111
HDAC7	-1.13651	1.75807	7.22778e-05	0.00027261
MTX1	-1.1646	2.01233	7.28538e-05	0.000274492
F11R	1.32897	0.709619	7.28992e-05	0.000274566
ANKRD33B	1.27302	1.74614	7.32172e-05	0.000275667
AKAP1	-1.7784	0.814832	7.33555e-05	0.00027609
KLRD1	-1.13415	4.59329	7.33886e-05	0.000276118
ABCD2	-1.8926	1.04474	7.37464e-05	0.000277269
S100Z	-1.35529	1.53316	7.37856e-05	0.000277319
SEL1L3	1.2081	5.01559	7.41239e-05	0.000278492
ALK	3.32239	1.00597	7.60025e-05	0.000284949
INTS3	-1.51966	2.59083	7.63414e-05	0.00028612
HAUS3	-1.51385	1.07455	7.85681e-05	0.000293744
RP11-11N9.4	-1.33288	0.875161	7.96057e-05	0.000297416
MICALL2	1.49532	1.68962	8.02618e-05	0.000299762
MED18	-1.25107	0.935511	8.04618e-05	0.000300404
DDX19A	-1.17834	1.96906	8.09229e-05	0.00030202
UPF1	1.8231	3.30212	8.12773e-05	0.000303131
LTN1	-1.24695	3.2452	8.13738e-05	0.000303279
ZNF672	1.63804	1.79876	8.2222e-05	0.00030612
YIF1A	-1.31188	2.47019	8.29885e-05	0.000308544
COMMD2	-1.01053	2.37853	8.48285e-05	0.000315056
ZNF142	-1.45118	0.688346	8.53024e-05	0.000316678
WDR24	-1.53524	0.699407	8.53244e-05	0.000316678
CREB3L1	2.59851	0.977128	8.55934e-05	0.000317346
FOXJ2	1.17248	2.88537	8.58702e-05	0.000318262
CCND2	-1.20242	1.50808	8.63728e-05	0.000320013
NHLRC3	-1.41858	1.16726	8.67327e-05	0.000321124
PAFAH1B3	-1.41364	1.2282	8.68656e-05	0.000321505
ANKRD13D	-1.29427	2.97903	8.70352e-05	0.000322021
SIRT1	-1.3218	1.23632	8.7113e-05	0.000322147
SH3YL1	-1.0395	2.80982	8.71296e-05	0.000322147
NUP88	-1.00392	4.58126	8.74424e-05	0.000323192
ZNF37BP	-1.57344	0.777331	8.79932e-05	0.000325003
SYTL2	-1.59139	2.09823	8.80604e-05	0.000325139
CR1L	1.15877	3.19226	8.82243e-05	0.000325632
PUS7L	-1.11544	2.05585	8.90149e-05	0.000328436
CLPX	-1.12521	3.13228	8.96179e-05	0.000330319
KLRC1	-1.54822	2.79289	9.16912e-05	0.000337495
LINC00863	1.11442	2.17131	9.26269e-05	0.000340705
TTC17	-1.10794	4.56275	9.29385e-05	0.000341734
TIMM17A	-1.0108	3.34245	9.30592e-05	0.000341825
AGFG2	-1.50481	0.891768	9.31991e-05	0.000342221
LINC01504	-1.44549	0.637952	9.35111e-05	0.000343249
DMXL2	-1.36649	2.68426	9.42752e-05	0.000345719
ZNF184	-1.62407	0.761748	9.42812e-05	0.000345719
AOAH	-1.13118	5.32226	9.47415e-05	0.000347288
CCSAP	1.21196	1.57968	9.48111e-05	0.000347424
MTOR	-1.34541	2.81666	9.56858e-05	0.000350509
SNX27	-1.10575	2.401	9.65581e-05	0.000353462
TRIM25	-1.32705	0.992495	9.68366e-05	0.00035436
ZNF107	-1.1319	1.39245	9.69434e-05	0.00035463
PIGP	-1.00018	2.57807	9.70051e-05	0.000354734
CHAMP1	1.35412	1.22095	9.71984e-05	0.000355319
FCGRT	-1.19113	3.98023	9.75358e-05	0.000356422
RP11-164J13.1	1.41838	1.32068	9.76e-05	0.000356422
MANF	-1.23191	1.56001	9.76938e-05	0.000356643
PHLDB2	-1.6572	0.797527	9.79237e-05	0.000357238
UTP4	-1.14528	3.53007	0.000100377	0.000365564
MRPL40	-1.01953	2.47288	0.00010079	0.000366941
DCLRE1C	-1.38473	2.85247	0.000101167	0.000368191
TIMM9	-1.18012	1.95864	0.000102146	0.000371373
ROBO3	-1.73534	0.629865	0.000102472	0.000372434
RP1-69D17.4	1.26615	1.3629	0.000102619	0.00037284
[truncated: 1,064 more rows]
