# Supplementary material for: Identification of seven tumor‐educated platelets RNAs for cancer diagnosis
Source: J Clin Lab Anal. 2021 May 6;35(6):e23791. doi: 10.1002/jcla.23791 (PMC8183939; doi:10.1002/jcla.23791)
Supplement: Supplementary file 4 — Table S3 [file JCLA-35-e23791-s007.xlsx]

## Sheet: Table S3
Table S3, related to Figure 2B - Differentially expressed mRNAs between healthy donor platelets and early/localized lung cancer educated platelets
logFC = logarithmic Fold Change. A logFC > 1 corresponds with upregulated mRNAs
logCPM = logarithmic Counts Per Million
FDR = False Discovery Rate, p value corrected for multiple hypothesis testing (Benjamini and Hochberg correction)
gene symbol	logFC	logCPM	PValue	FDR
KSR1	3.2452	7.49464	1.58667e-56	7.44781e-53
TSHZ2	2.19848	7.80307	1.2518e-44	2.93798e-41
ALAS2	3.34842	5.62022	7.43186e-32	1.16284e-28
CBX7	2.25329	5.61333	3.20032e-31	3.75558e-28
CA1	2.92611	4.83526	2.93729e-28	2.75753e-25
LONRF1	1.75897	7.01509	4.7994e-28	3.75473e-25
NBEAL2	1.42789	6.74907	1.04674e-26	6.62982e-24
TAOK1	1.47475	8.23056	1.12992e-26	6.62982e-24
TYMP	1.61269	6.90464	8.50358e-24	4.43509e-21
ZNF542P	-1.42574	6.89694	6.30363e-22	2.95892e-19
IFI27	2.44475	3.60583	2.42284e-19	9.47734e-17
CDK5RAP3	1.93624	5.91089	2.67466e-19	9.65758e-17
WDR11-AS1	-1.26832	7.87588	3.62344e-19	1.21489e-16
BAG6	1.59915	5.48925	6.70552e-19	2.09838e-16
MAGOHB	-1.30082	7.16076	1.19321e-17	3.29467e-15
STAB1	2.1881	5.67373	6.19685e-17	1.616e-14
HSD17B3	-1.77043	5.16675	6.85378e-16	1.69324e-13
ABCA7	1.99617	5.93343	1.2883e-15	3.02363e-13
IFITM3	1.39675	6.29252	1.48576e-15	3.32102e-13
LINC01088	-1.77247	5.3464	2.92335e-15	6.23736e-13
TRAPPC2	-1.04297	6.91704	6.24352e-15	1.27422e-12
ARAP1	1.00653	6.69534	1.08474e-14	1.99655e-12
SMPD1	1.37643	3.93236	1.10589e-14	1.99655e-12
MAP3K7CL	-1.26293	12.2807	1.32196e-14	2.25959e-12
ANKRD13D	1.42344	5.71741	1.34786e-14	2.25959e-12
TPM2	1.41572	5.16228	1.83793e-14	2.97491e-12
HPSE	1.31564	5.6198	3.52887e-14	5.5215e-12
BAZ2A	1.28518	5.43147	3.78132e-14	5.72566e-12
IFI6	1.61365	4.27417	5.69419e-14	8.35267e-12
IRF3	1.42061	4.59483	6.80023e-14	9.67281e-12
SLC6A5	1.40779	5.2886	7.34857e-14	1.01454e-11
MFSD10	1.40534	4.78765	1.70135e-13	2.15841e-11
LUC7L3	1.13819	7.85712	3.37473e-13	3.96024e-11
LRCH4	1.13759	6.32183	3.76196e-13	4.30698e-11
ACAP1	1.38065	7.20647	5.30954e-13	5.79604e-11
RP11-930O11.2	-1.11889	6.32171	1.45377e-12	1.42166e-10
RPSA	1.22026	8.96019	2.24908e-12	1.99192e-10
STK26	-1.02622	7.1266	3.06492e-12	2.60084e-10
ITGB3BP	-1.17999	9.03621	3.10283e-12	2.60084e-10
ANKRD36	1.41614	6.82163	4.31068e-12	3.54988e-10
HDAC9	-1.17285	4.67625	4.68857e-12	3.79451e-10
FAM193B	1.53037	4.43976	5.15687e-12	4.10277e-10
CCDC159	1.21078	4.47732	7.48304e-12	5.57546e-10
BET1	-1.0403	6.89561	9.17531e-12	6.72951e-10
C9orf142	1.45052	5.79182	1.392e-11	9.90008e-10
TCIRG1	1.70307	7.34255	1.91859e-11	1.3052e-09
CCDC88B	1.62343	5.86136	3.05181e-11	1.96235e-09
NDUFV1	1.25317	5.55405	4.51284e-11	2.78727e-09
HBD	1.67798	3.90053	4.77672e-11	2.87461e-09
C4orf48	1.43161	4.97681	5.07559e-11	3.0158e-09
FASTK	1.32364	4.91721	5.19443e-11	3.04783e-09
FBL	1.26622	5.95648	6.96276e-11	3.93774e-09
IRF7	1.31958	5.20793	8.44973e-11	4.66624e-09
RP11-152K4.2	-1.19267	4.30217	1.0208e-10	5.57167e-09
FMNL1	1.51078	5.0605	1.59728e-10	8.23917e-09
NOMO1	-1.10805	7.77351	1.77582e-10	8.683e-09
HDAC8	1.13532	7.63756	1.92326e-10	9.30701e-09
EHBP1L1	1.30715	4.55501	2.02134e-10	9.68179e-09
SLC25A39	1.06789	6.60803	2.56862e-10	1.20571e-08
MAN2C1	1.17798	5.47693	3.18845e-10	1.45307e-08
ANKRD36C	1.25211	6.93333	3.35031e-10	1.49775e-08
LTB	1.32068	6.53964	3.40181e-10	1.50642e-08
CRYM	1.41939	4.95933	3.79016e-10	1.64732e-08
IFI44	1.32792	4.36662	4.30082e-10	1.83528e-08
SRRM2	1.49722	6.90457	5.0833e-10	2.1116e-08
DMAP1	1.44084	4.65447	5.51933e-10	2.24318e-08
MICAL1	1.46552	6.00056	5.58115e-10	2.24318e-08
BDP1	1.0989	5.7945	8.66668e-10	3.14783e-08
RP11-354E11.2	-1.152	7.84952	1.05078e-09	3.73663e-08
MAP4K1	1.18133	5.89672	1.10271e-09	3.86277e-08
SAMD14	1.0069	6.97645	1.15234e-09	3.97727e-08
AC079807.4	-1.0231	5.18994	1.3799e-09	4.56144e-08
RBM25	1.18858	6.72008	1.45314e-09	4.67193e-08
MIIP	1.2007	4.49179	2.21778e-09	6.71628e-08
AGL	1.42716	3.93693	2.45639e-09	7.22687e-08
WASF1	1.26714	4.41763	2.51648e-09	7.33688e-08
EML3	1.24059	4.10224	2.98963e-09	8.45381e-08
CRELD1	1.0993	4.60283	5.7912e-09	1.43073e-07
INTS1	1.25741	4.95031	5.82625e-09	1.43185e-07
COL6A3	1.33765	4.51108	6.51641e-09	1.55887e-07
PSTPIP1	1.29016	5.26673	7.59584e-09	1.77387e-07
LMBR1	-1.17972	4.28985	7.76052e-09	1.80336e-07
RBM6	1.25391	5.97742	8.35803e-09	1.89529e-07
ATHL1	1.65979	5.28494	8.5685e-09	1.93245e-07
MEST	-1.02098	6.60712	1.02624e-08	2.28303e-07
AC005307.3	-1.00463	4.98646	1.28155e-08	2.69757e-07
NMD3	-1.19352	4.76999	1.92542e-08	3.91252e-07
SSBP4	1.03028	5.42597	2.16183e-08	4.33659e-07
LTBP3	1.52113	4.68862	2.5118e-08	4.91267e-07
ATG16L2	1.29343	6.47781	3.78424e-08	6.93877e-07
PSMB4	1.05431	6.02573	3.87579e-08	7.07897e-07
PRSS50	1.51479	3.53269	4.33686e-08	7.8297e-07
ZNF438	-1.22704	6.95712	4.36057e-08	7.84235e-07
RNF213	1.12268	6.66587	4.66326e-08	8.22907e-07
MPHOSPH8	1.13725	5.93907	4.75884e-08	8.36629e-07
MYO1G	1.00504	6.6714	6.39692e-08	1.0999e-06
ASPSCR1	1.2835	4.27554	8.05139e-08	1.36932e-06
SFSWAP	1.22433	4.73414	8.64451e-08	1.45438e-06
CWF19L2	1.10006	5.33405	1.07195e-07	1.7562e-06
PRAM1	1.30358	5.05798	1.29149e-07	2.062e-06
TRABD	1.21361	4.28022	1.41769e-07	2.24062e-06
PARP10	1.32344	4.28282	1.64883e-07	2.54592e-06
CADM2	-1.2165	4.37234	1.77612e-07	2.70959e-06
BST2	1.16323	5.49996	2.14787e-07	3.17831e-06
FKBP2	1.0032	5.12224	2.43784e-07	3.55379e-06
PLEKHA1	-1.19443	4.39883	2.72916e-07	3.90569e-06
DYSF	1.50788	4.36056	3.03184e-07	4.26091e-06
LY6E	1.07544	4.52897	3.61118e-07	4.95639e-06
TTN	1.51327	6.19413	3.96584e-07	5.34933e-06
YLPM1	1.0487	4.74904	4.86025e-07	6.35488e-06
SEC24D	-1.34312	4.17547	4.93495e-07	6.4168e-06
EIF2S3	-1.06498	5.3044	6.10046e-07	7.67709e-06
PIK3AP1	-1.16788	5.31271	6.59897e-07	8.17298e-06
ARHGAP9	1.04216	6.47883	7.10224e-07	8.65919e-06
SNRNP70	1.04991	5.25327	1.05654e-06	1.21554e-05
GSTA1	-1.26164	5.65298	1.11235e-06	1.27351e-05
GSDMD	1.08885	4.35174	1.21482e-06	1.37406e-05
FKBP5	1.07808	5.3332	1.45195e-06	1.60742e-05
POLRMT	1.13907	4.50156	1.81774e-06	1.93919e-05
LGALS3BP	1.10638	3.43326	1.83422e-06	1.95234e-05
MX1	1.10122	5.004	1.83847e-06	1.95244e-05
MYO15B	1.24191	5.19212	2.36732e-06	2.44762e-05
RSL24D1	-1.13966	4.76257	2.38634e-06	2.46187e-05
LUC7L	1.12194	4.87341	2.92744e-06	2.94055e-05
DIMT1	-1.16418	4.13276	3.0151e-06	3.00485e-05
KIF22	1.02659	4.68309	3.03726e-06	3.01414e-05
PLXNB3	1.04435	4.43741	3.56132e-06	3.45389e-05
FAM198A	-1.05213	6.01663	3.7176e-06	3.59062e-05
ANKRD36B	1.15813	5.56754	3.88592e-06	3.73017e-05
RRBP1	1.22414	4.32862	4.2719e-06	4.06741e-05
LRRC75A-AS1	-1.02718	4.80792	4.50887e-06	4.23293e-05
SSRP1	1.05827	4.30486	4.8064e-06	4.45874e-05
RBM22	-1.01589	4.05643	5.15952e-06	4.73949e-05
NADSYN1	1.04121	5.73996	5.72827e-06	5.17087e-05
NFKB2	1.05446	4.60552	6.03082e-06	5.39213e-05
CD69	-1.23618	5.38121	6.73558e-06	5.90968e-05
MALAT1	1.13395	4.87877	6.98369e-06	6.09321e-05
HK3	1.14338	5.69953	8.15336e-06	6.92077e-05
LAMB2	1.02885	4.06212	8.61341e-06	7.2328e-05
MDN1	1.1079	4.50542	9.92511e-06	7.98407e-05
HERC3	-1.4616	3.83653	1.00327e-05	8.03644e-05
CD163	1.3625	4.10014	1.12086e-05	8.88739e-05
ZNF667-AS1	-1.54722	5.52211	1.53603e-05	0.000116182
MTMR6	-1.1745	3.99235	1.64924e-05	0.000123516
KMT5B	-1.00052	3.98466	2.19227e-05	0.000156674
CPNE4	-1.04345	4.15208	3.45825e-05	0.00022993
CCDC84	1.13294	4.26181	3.91552e-05	0.000257055
SLC38A1	-1.15592	5.43414	5.84578e-05	0.000362534
TRPV2	1.07199	4.43092	7.34996e-05	0.000438382
NLRP1	1.01239	5.33897	0.000160793	0.000840493
RLTPR	1.03441	4.9156	0.0002342	0.00113921
IARS	-1.02586	4.9459	0.000258707	0.00124258
IREB2	-1.06559	3.8602	0.000297465	0.00139074
DGAT1	1.00824	4.14771	0.00031943	0.00147434
PPT1	-1.07686	5.35292	0.000325339	0.00149573
SLC11A1	1.04713	4.93219	0.000363428	0.00164984
ANKRD26	1.07871	4.43616	0.000506791	0.00218848
LTF	1.31396	3.9648	0.000511109	0.00220152
EDC4	-1.00063	3.91231	0.00301206	0.00974404
AC108938.5	-1.0024	8.87469	0.00703118	0.0198074
MYL4	-1.42813	7.09141	0.00711981	0.0199883
NELL2	-1.10496	4.17282	0.00749955	0.0208178
C1orf87	-1.11186	4.67155	0.00983051	0.0261887
RPS4Y1	1.0502	6.50128	0.0102726	0.0270746
