# Supplementary material for: Identification of seven tumor‐educated platelets RNAs for cancer diagnosis
Source: J Clin Lab Anal. 2021 May 6;35(6):e23791. doi: 10.1002/jcla.23791 (PMC8183939; doi:10.1002/jcla.23791)
Supplement: Supplementary file 5 — Table S4 [file JCLA-35-e23791-s002.xlsx]

## Sheet: Table S4
Table S4, related to Figure 2 C- Differentially expressed mRNAs between healthy donor platelets and metastasitic lung cancer educated platelets
logFC = logarithmic Fold Change. A logFC > 1 corresponds with upregulated mRNAs.
logCPM = logarithmic Counts Per Million
FDR = False Discovery Rate, p value corrected for multiple hypothesis testing (Benjamini and Hochberg correction)
gene symbol	logFC	logCPM	PValue	FDR
HPSE	1.86336	6.55742	9.44017e-54	4.43122e-50
ALAS2	3.69326	7.12468	1.83192e-48	4.29951e-45
IFITM3	1.6646	7.03903	1.96137e-45	3.06888e-42
HBD	2.54119	5.20631	1.42943e-44	1.34195e-41
TPM2	1.66209	5.91325	3.91577e-41	2.56107e-38
CA1	3.07168	6.00941	4.36484e-41	2.56107e-38
ARL2	1.13472	4.78712	3.18855e-38	1.663e-35
COL6A3	1.8279	5.39276	1.59032e-37	6.78633e-35
LGALS3BP	1.58466	4.09723	7.76077e-35	3.03575e-32
PRSS50	2.38932	4.66693	3.2554e-34	1.17545e-31
IFI27	2.28349	4.52351	3.43376e-32	1.15129e-29
MAGOHB	-1.09673	6.75681	1.07075e-31	3.35073e-29
FCGR2A	1.15227	6.02294	5.34881e-31	1.4769e-28
CRYM	1.6907	5.68877	9.57116e-31	2.49595e-28
NOMO1	-1.22101	7.30731	9.90891e-30	2.32562e-27
KLHDC8B	1.24856	5.39018	3.40333e-27	5.91674e-25
HSD17B3	-1.35116	4.70158	9.4256e-27	1.52565e-24
LINC01088	-1.26481	4.89855	5.22161e-25	8.17008e-23
IGFBP2	1.50534	6.65495	8.57665e-24	1.18408e-21
SMPD1	1.10806	4.26479	1.22256e-23	1.63963e-21
ZNF346	1.36169	4.07851	6.00642e-23	7.62003e-21
RBMXL1	-1.07525	5.54742	6.96312e-23	8.60129e-21
SLC25A39	1.15733	7.07722	7.55628e-23	9.06667e-21
TYMP	1.02003	7.07258	1.53538e-20	1.31037e-18
IFI6	1.19877	4.62415	3.64585e-20	2.95062e-18
MAOB	1.30859	5.22006	6.37867e-19	4.27736e-17
RP11-152L20.3	-1.03912	3.91405	2.98194e-18	1.86629e-16
WASF1	1.10883	4.75802	4.08579e-17	2.23008e-15
AGL	1.32377	4.35994	6.80862e-17	3.55107e-15
LAMB2	1.07248	4.44956	7.93797e-17	4.05009e-15
C4orf48	1.14676	5.31956	1.98957e-16	9.06703e-15
STAB1	1.6496	6.09805	6.69456e-16	2.80574e-14
LTF	1.98349	4.93901	2.687e-15	1.01716e-13
TBL1X	1.04717	4.41302	1.22107e-14	4.09406e-13
KLHL35	1.14378	4.72428	9.17007e-14	2.60875e-12
APLP2	1.26906	7.24805	3.54123e-13	8.98515e-12
MMP1	1.21245	4.34108	4.91694e-13	1.22117e-11
MALAT1	1.23202	5.37022	7.56907e-13	1.77646e-11
DEFA3	1.51538	4.61425	2.35753e-12	5.1471e-11
CTD-2509G16.2	1.31168	4.01464	8.81076e-12	1.75245e-10
MS4A1	-1.03299	5.48402	3.73518e-11	6.79572e-10
CDK5RAP3	1.01414	5.96755	2.65682e-10	4.03595e-09
SLC38A1	-1.01736	4.99438	3.23163e-10	4.83098e-09
CCDC88B	1.03705	6.05823	8.81932e-09	9.43004e-08
TCIRG1	1.06121	7.47745	2.34779e-08	2.26294e-07
ABCA7	1.01926	5.97994	2.55672e-08	2.43433e-07
RP11-525A16.4	1.0296	3.93675	3.06184e-08	2.85731e-07
C1orf87	-1.39535	4.15813	4.34833e-08	3.90269e-07
NELL2	-1.00749	3.72975	1.05274e-05	5.48454e-05
