# Supplementary material for: Identification of seven tumor‐educated platelets RNAs for cancer diagnosis
Source: J Clin Lab Anal. 2021 May 6;35(6):e23791. doi: 10.1002/jcla.23791 (PMC8183939; doi:10.1002/jcla.23791)
Supplement: Supplementary file 6 — Table S5 [file JCLA-35-e23791-s006.xlsx]

## Sheet: Table S5
Table S5, related to supplemental figure 3 - Commomly DEGs between GSE68086 and GSE89843
early/localized cancer	common between early and advanced cancer	advanced cancer
RPSA	MALAT1	FCGR2A
LUC7L3	HBD	KLHDC8B
MPHOSPH8	IFITM3	MS4A1
ANKRD36	CRYM	DEFA3
ANKRD36C	IFI27	IGFBP2
RBM25	CDK5RAP3	MAOB
TTN	NELL2	ZNF346
ANKRD36B	SLC38A1	ARL2
RNF213	HPSE	MMP1
RBM6	WASF1	KLHL35
FMNL1	LGALS3BP	CA1
LUC7L	TYMP	RP11-525A16.4
ANKRD26	ABCA7	CTD-2509G16.2
BDP1	TCIRG1
ATHL1	STAB1
CCDC84	COL6A3
SRRM2	LAMB2
NLRP1	TPM2
IRF3	LTF
DMAP1	PRSS50
KIF22
PLXNB3
SFSWAP
ACAP1
FBL
LRRC75A-AS1
LY6E
BST2
SAMD14
ATG16L2
MDN1
PSTPIP1
FKBP2
CWF19L2
C9orf142
MICAL1
CD69
NADSYN1
LTB
NDUFV1
YLPM1
ARHGAP9
TRPV2
LTBP3
RSL24D1
MAP4K1
MYO15B
SSRP1
ALAS2
RRBP1
RLTPR
MIIP
ZNF667-AS1
PRAM1
ASPSCR1
NFKB2
POLRMT
FAM193B
LMBR1
ANKRD13D
CCDC88B
PPT1
IARS
RPS4Y1
DGAT1
C4orf48
HERC3
FASTK
PARP10
EHBP1L1
DYSF
SSBP4
TSHZ2
SNRNP70
