# Supplementary material for: Identification of seven tumor‐educated platelets RNAs for cancer diagnosis
Source: J Clin Lab Anal. 2021 May 6;35(6):e23791. doi: 10.1002/jcla.23791 (PMC8183939; doi:10.1002/jcla.23791)
Supplement: Supplementary file 7 — Table S6 [file JCLA-35-e23791-s003.xlsx]

## Sheet: Enriched
Table S6, related to Figure 3C-D and supplemental figure4 - DAVID Gene Ontology
Enriched GOs
Category	Term	Count	%	PValue	Genes	Fold Enrichment	FDR
GOTERM_CC_DIRECT	GO:0070062~extracellular exosome	17	40.4762	4.91726e-05	ARL2, IFITM3, MAOB, PPT1, IARS, LGALS3BP, LAMB2, DYSF, COL6A3, MS4A1, DEFA3, LTF, FCGR2A, SLC38A1, IGFBP2, CA1, CRYM	2.90034	0.0521335
GOTERM_BP_DIRECT	GO:0045071~negative regulation of viral genome replication	3	7.14286	0.00278801	IFITM3, LTF, PARP10	37.0412	3.53949
GOTERM_CC_DIRECT	GO:0005576~extracellular region	10	23.8095	0.0040974	C4ORF48, LGALS3BP, LAMB2, NELL2, COL6A3, DEFA3, LTF, PPT1, IGFBP2, MMP1	2.97875	4.26065
GOTERM_CC_DIRECT	GO:0005578~proteinaceous extracellular matrix	4	9.52381	0.0169065	LGALS3BP, HPSE, COL6A3, MMP1	7.15789	16.5415
GOTERM_BP_DIRECT	GO:0033690~positive regulation of osteoblast proliferation	2	4.7619	0.0214126	HPSE, LTF	89.7968	24.3751
GOTERM_MF_DIRECT	GO:0005515~protein binding	25	59.5238	0.0218108	WASF1, IFITM3, NELL2, PPT1, ZNF346, IARS, ALAS2, DYSF, HPSE, CD69, MS4A1, LTF, RSL24D1, HBD, ARL2, SSBP4, LRRC75A-AS1, PLXNB3, PARP10, FCGR2A, SLC38A1, KLHL35, CA1, IGFBP2, CRYM	1.37255	21.7471
GOTERM_CC_DIRECT	GO:0031012~extracellular matrix	4	9.52381	0.0219393	LGALS3BP, LAMB2, COL6A3, MMP1	6.4808	20.9626
GOTERM_BP_DIRECT	GO:0044267~cellular protein metabolic process	3	7.14286	0.0224323	LTF, IGFBP2, MMP1	12.5563	25.386
GOTERM_CC_DIRECT	GO:0005741~mitochondrial outer membrane	3	7.14286	0.0366935	IFI27, WASF1, MAOB	9.65595	32.729
GOTERM_BP_DIRECT	GO:0002227~innate immune response in mucosa	2	4.7619	0.0480227	DEFA3, LTF	39.5106	47.0187
GOTERM_CC_DIRECT	GO:0005615~extracellular space	7	16.6667	0.0522091	LGALS3BP, COL6A3, MS4A1, DEFA3, LTF, PPT1, IGFBP2	2.49224	43.3703
GOTERM_BP_DIRECT	GO:0030198~extracellular matrix organization	3	7.14286	0.0565086	LAMB2, HPSE, COL6A3	7.55942	52.8013
GOTERM_BP_DIRECT	GO:0034260~negative regulation of GTPase activity	2	4.7619	0.0812064	ARL2, PLXNB3	22.9713	66.4852
GOTERM_BP_DIRECT	GO:0019731~antibacterial humoral response	2	4.7619	0.0830166	DEFA3, LTF	22.4492	67.3276
GOTERM_MF_DIRECT	GO:0004252~serine-type endopeptidase activity	3	7.14286	0.0930466	PRSS50, LTF, MMP1	5.67429	66.2449
FDR = False Discovery Rate
FDR = False Discovery Rate
