# Supplementary material for: Identification of seven tumor‐educated platelets RNAs for cancer diagnosis
Source: J Clin Lab Anal. 2021 May 6;35(6):e23791. doi: 10.1002/jcla.23791 (PMC8183939; doi:10.1002/jcla.23791)
Supplement: Supplementary file 8 — Table S7 [file JCLA-35-e23791-s005.xlsx]

## Sheet: Table S7
Table S7, related to Figure 3E - KEGG pathway analysis of common DEGs
ID	Description	Count	GeneRatio	BgRatio	pvalue
hsa00260	Glycine, serine and threonine metabolism	2	2/9	40/4466	0.00270653636211725
hsa00360	Phenylalanine metabolism	1	1/9	17/4466	0.033771620440131
hsa00910	Nitrogen metabolism	1	1/9	17/4466	0.033771620440131
hsa00531	Glycosaminoglycan degradation	1	1/9	19/4466	0.0376773229451071
hsa00340	Histidine metabolism	1	1/9	23/4466	0.0454466527115593
hsa00062	Fatty acid elongation	1	1/9	27/4466	0.0531601760913694
hsa00350	Tyrosine metabolism	1	1/9	36/4466	0.0703133769154325
hsa00380	Tryptophan metabolism	1	1/9	42/4466	0.081594833656949
hsa00860	Porphyrin and chlorophyll metabolism	1	1/9	42/4466	0.081594833656949
hsa00330	Arginine and proline metabolism	1	1/9	50/4466	0.0964474301015139
hsa00240	Pyrimidine metabolism	1	1/9	57/4466	0.109267898864215
hsa01212	Fatty acid metabolism	1	1/9	57/4466	0.109267898864215
hsa00982	Drug metabolism - cytochrome P450	1	1/9	72/4466	0.136197280481816
hsa03320	PPAR signaling pathway	1	1/9	76/4466	0.143255096428074
hsa00983	Drug metabolism - other enzymes	1	1/9	79/4466	0.148514770920446
hsa04120	Ubiquitin mediated proteolysis	1	1/9	136/4466	0.243145320210506
hsa03010	Ribosome	1	1/9	158/4466	0.277090018159377
